# Supplementary material for: A single amino acid substitution alter antigenicity of Glycosylated protein 4 of HP-PRRSV
Source: Virol J. 2016 Jul 25;13:129. doi: 10.1186/s12985-016-0586-3 (PMC4960902; doi:10.1186/s12985-016-0586-3)
Supplement: Additional file 1: — The peptides chip scanning results. (XLS 242 kb) [file 12985_2016_586_MOESM1_ESM.xls]

## Sheet: Peptide Map
Peptide Map GP4 - Staining with Pig Serum
Microarray Content:	Antigen GP4 translated into overlapping peptides
Peptide Length:	15 aa
Peptide Overlap:	14 aa
Number of Peptides:	1.011
Number of Spots:	2,022 (peptides as duplicates)
Flag Controls:	DYKDDDDKGG	100 spots
HA Controls:	YPYDVPDYAG	100 spots
PEPperCHIP® Layout		1	2	3	4	5	6	7	8	9	10	11	12	13	14	15	16	17	18	19	20	21	22	23	24	25	26	27	28	29	30	31	32	33	34	35	36	37	38	39	40	41	42	43	44	45	46	47	48
	DYKDDDDKGG	YPYDVPDYAG	DYKDDDDKGG	YPYDVPDYAG	DYKDDDDKGG	YPYDVPDYAG	DYKDDDDKGG	YPYDVPDYAG	DYKDDDDKGG	YPYDVPDYAG	DYKDDDDKGG	YPYDVPDYAG	DYKDDDDKGG	YPYDVPDYAG	DYKDDDDKGG	YPYDVPDYAG	DYKDDDDKGG	YPYDVPDYAG	DYKDDDDKGG	YPYDVPDYAG	DYKDDDDKGG	YPYDVPDYAG	DYKDDDDKGG	YPYDVPDYAG	DYKDDDDKGG	YPYDVPDYAG	DYKDDDDKGG	YPYDVPDYAG	DYKDDDDKGG	YPYDVPDYAG	DYKDDDDKGG	YPYDVPDYAG	DYKDDDDKGG	YPYDVPDYAG	DYKDDDDKGG	YPYDVPDYAG	DYKDDDDKGG	YPYDVPDYAG	DYKDDDDKGG	YPYDVPDYAG	DYKDDDDKGG	YPYDVPDYAG	DYKDDDDKGG	YPYDVPDYAG	DYKDDDDKGG	YPYDVPDYAG	DYKDDDDKGG	YPYDVPDYAG	DYKDDDDKGG
1	YPYDVPDYAG
2	DYKDDDDKGG
3	YPYDVPDYAG
4	DYKDDDDKGG
5	YPYDVPDYAG
6	DYKDDDDKGG
7	YPYDVPDYAG
8	DYKDDDDKGG
9	YPYDVPDYAG
10	DYKDDDDKGG
11	YPYDVPDYAG
12	DYKDDDDKGG
13	YPYDVPDYAG	CKPCFSSSLSDIKTN	KPCFSSSLSDIKTNT	PCFSSSLSDIKTNTT	CFSSSLSDIKTNTTA	FSSSLSDIKTNTTAA	SSSLSDIKTNTTAAS	SSLSDIKTNTTAASD	SLSDIKTNTTAASDF	LSDIKTNTTAASDFV	SDIKTNTTAASDFVV	DIKTNTTAASDFVVL	IKTNTTAASDFVVLQ	KTNTTAASDFVVLQD	TNTTAASDFVVLQDI	NTTAASDFVVLQDIS	TTAASDFVVLQDISC	TAASDFVVLQDISCL	AASDFVVLQDISCLR	ASDFVVLQDISCLRH	SDFVVLQDISCLRHG	DFVVLQDISCLRHGD	FVVLQDISCLRHGDS	VVLQDISCLRHGDSS	VLQDISCLRHGDSSS	LQDISCLRHGDSSSP	QDISCLRHGDSSSPT	DISCLRHGDSSSPTI	ISCLRHGDSSSPTIR	SCLRHGDSSSPTIRK	CLRHGDSSSPTIRKI	LRHGDSSSPTIRKIS	RHGDSSSPTIRKISQ	HGDSSSPTIRKISQC	GDSSSPTIRKISQCR	DSSSPTIRKISQCRT	SSSPTIRKISQCRTA	SSPTIRKISQCRTAI	SPTIRKISQCRTAIG	PTIRKISQCRTAIGT	TIRKISQCRTAIGTP	IRKISQCRTAIGTPV	RKISQCRTAIGTPVY	KISQCRTAIGTPVYI	ISQCRTAIGTPVYIT	SQCRTAIGTPVYITI	QCRTAIGTPVYITIT	CRTAIGTPVYITITA	RTAIGTPVYITITAN
14	DYKDDDDKGG	CKPCFSSSLSDIKTN	KPCFSSSLSDIKTNT	PCFSSSLSDIKTNTT	CFSSSLSDIKTNTTA	FSSSLSDIKTNTTAA	SSSLSDIKTNTTAAS	SSLSDIKTNTTAASD	SLSDIKTNTTAASDF	LSDIKTNTTAASDFV	SDIKTNTTAASDFVV	DIKTNTTAASDFVVL	IKTNTTAASDFVVLQ	KTNTTAASDFVVLQD	TNTTAASDFVVLQDI	NTTAASDFVVLQDIS	TTAASDFVVLQDISC	TAASDFVVLQDISCL	AASDFVVLQDISCLR	ASDFVVLQDISCLRH	SDFVVLQDISCLRHG	DFVVLQDISCLRHGD	FVVLQDISCLRHGDS	VVLQDISCLRHGDSS	VLQDISCLRHGDSSS	LQDISCLRHGDSSSP	QDISCLRHGDSSSPT	DISCLRHGDSSSPTI	ISCLRHGDSSSPTIR	SCLRHGDSSSPTIRK	CLRHGDSSSPTIRKI	LRHGDSSSPTIRKIS	RHGDSSSPTIRKISQ	HGDSSSPTIRKISQC	GDSSSPTIRKISQCR	DSSSPTIRKISQCRT	SSSPTIRKISQCRTA	SSPTIRKISQCRTAI	SPTIRKISQCRTAIG	PTIRKISQCRTAIGT	TIRKISQCRTAIGTP	IRKISQCRTAIGTPV	RKISQCRTAIGTPVY	KISQCRTAIGTPVYI	ISQCRTAIGTPVYIT	SQCRTAIGTPVYITI	QCRTAIGTPVYITIT	CRTAIGTPVYITITA	RTAIGTPVYITITAN
15	YPYDVPDYAG	NYLHSSDLLMLSSCL	YLHSSDLLMLSSCLF	LHSSDLLMLSSCLFY	HSSDLLMLSSCLFYA	SSDLLMLSSCLFYAS	SDLLMLSSCLFYASE	DLLMLSSCLFYASEM	LLMLSSCLFYASEMS	LMLSSCLFYASEMSE	MLSSCLFYASEMSEK	LSSCLFYASEMSEKG	SSCLFYASEMSEKGF	SCLFYASEMSEKGFK	CLFYASEMSEKGFKV	LFYASEMSEKGFKVV	FYASEMSEKGFKVVF	YASEMSEKGFKVVFG	ASEMSEKGFKVVFGN	SEMSEKGFKVVFGNV	EMSEKGFKVVFGNVS	MSEKGFKVVFGNVSG	SEKGFKVVFGNVSGI	EKGFKVVFGNVSGIV	KGFKVVFGNVSGIVA	GFKVVFGNVSGIVAV	FKVVFGNVSGIVAVC	KVVFGNVSGIVAVCV	VVFGNVSGIVAVCVN	VFGNVSGIVAVCVNF	FGNVSGIVAVCVNFT	GNVSGIVAVCVNFTS	NVSGIVAVCVNFTSY	VSGIVAVCVNFTSYV	SGIVAVCVNFTSYVQ	GIVAVCVNFTSYVQH	IVAVCVNFTSYVQHV	VAVCVNFTSYVQHVK	AVCVNFTSYVQHVKE	VCVNFTSYVQHVKEF	CVNFTSYVQHVKEFT	VNFTSYVQHVKEFTQ	NFTSYVQHVKEFTQR	FTSYVQHVKEFTQRS	TSYVQHVKEFTQRSL	SYVQHVKEFTQRSLV	YVQHVKEFTQRSLVV	VQHVKEFTQRSLVVD	QHVKEFTQRSLVVDH
16	DYKDDDDKGG	NYLHSSDLLMLSSCL	YLHSSDLLMLSSCLF	LHSSDLLMLSSCLFY	HSSDLLMLSSCLFYA	SSDLLMLSSCLFYAS	SDLLMLSSCLFYASE	DLLMLSSCLFYASEM	LLMLSSCLFYASEMS	LMLSSCLFYASEMSE	MLSSCLFYASEMSEK	LSSCLFYASEMSEKG	SSCLFYASEMSEKGF	SCLFYASEMSEKGFK	CLFYASEMSEKGFKV	LFYASEMSEKGFKVV	FYASEMSEKGFKVVF	YASEMSEKGFKVVFG	ASEMSEKGFKVVFGN	SEMSEKGFKVVFGNV	EMSEKGFKVVFGNVS	MSEKGFKVVFGNVSG	SEKGFKVVFGNVSGI	EKGFKVVFGNVSGIV	KGFKVVFGNVSGIVA	GFKVVFGNVSGIVAV	FKVVFGNVSGIVAVC	KVVFGNVSGIVAVCV	VVFGNVSGIVAVCVN	VFGNVSGIVAVCVNF	FGNVSGIVAVCVNFT	GNVSGIVAVCVNFTS	NVSGIVAVCVNFTSY	VSGIVAVCVNFTSYV	SGIVAVCVNFTSYVQ	GIVAVCVNFTSYVQH	IVAVCVNFTSYVQHV	VAVCVNFTSYVQHVK	AVCVNFTSYVQHVKE	VCVNFTSYVQHVKEF	CVNFTSYVQHVKEFT	VNFTSYVQHVKEFTQ	NFTSYVQHVKEFTQR	FTSYVQHVKEFTQRS	TSYVQHVKEFTQRSL	SYVQHVKEFTQRSLV	YVQHVKEFTQRSLVV	VQHVKEFTQRSLVVD	QHVKEFTQRSLVVDH
17	YPYDVPDYAG	HFMTPETMRWATVLA	FMTPETMRWATVLAC	MTPETMRWATVLACL	TPETMRWATVLACLF	PETMRWATVLACLFA	ETMRWATVLACLFAI	TMRWATVLACLFAIL	MRWATVLACLFAILL	RWATVLACLFAILLA	WATVLACLFAILLAI
18	DYKDDDDKGG	HFMTPETMRWATVLA	FMTPETMRWATVLAC	MTPETMRWATVLACL	TPETMRWATVLACLF	PETMRWATVLACLFA	ETMRWATVLACLFAI	TMRWATVLACLFAIL	MRWATVLACLFAILL	RWATVLACLFAILLA	WATVLACLFAILLAI
19	YPYDVPDYAG
20	DYKDDDDKGG
21	YPYDVPDYAG
22	DYKDDDDKGG
23	YPYDVPDYAG
24	DYKDDDDKGG
25	YPYDVPDYAG
26	DYKDDDDKGG
27	YPYDVPDYAG
28	DYKDDDDKGG
29	YPYDVPDYAG
30	DYKDDDDKGG
31	YPYDVPDYAG
32	DYKDDDDKGG
	DYKDDDDKGG	YPYDVPDYAG	DYKDDDDKGG	YPYDVPDYAG	DYKDDDDKGG	YPYDVPDYAG	DYKDDDDKGG	YPYDVPDYAG	DYKDDDDKGG	YPYDVPDYAG	DYKDDDDKGG	YPYDVPDYAG	DYKDDDDKGG	YPYDVPDYAG	DYKDDDDKGG	YPYDVPDYAG	DYKDDDDKGG	YPYDVPDYAG	DYKDDDDKGG	YPYDVPDYAG	DYKDDDDKGG	YPYDVPDYAG	DYKDDDDKGG	YPYDVPDYAG	DYKDDDDKGG	YPYDVPDYAG	DYKDDDDKGG	YPYDVPDYAG	DYKDDDDKGG	YPYDVPDYAG	DYKDDDDKGG	YPYDVPDYAG	DYKDDDDKGG	YPYDVPDYAG	DYKDDDDKGG	YPYDVPDYAG	DYKDDDDKGG	YPYDVPDYAG	DYKDDDDKGG	YPYDVPDYAG	DYKDDDDKGG	YPYDVPDYAG	DYKDDDDKGG	YPYDVPDYAG	DYKDDDDKGG	YPYDVPDYAG	DYKDDDDKGG	YPYDVPDYAG	DYKDDDDKGG
[truncated: 19 more columns]

## Sheet: Intensity Map
Intensity Map GP4 - Staining with Pig Serum
Microarray Content:	Antigen GP4 translated into overlapping peptides
Peptide Length:	15 aa
Peptide Overlap:	14 aa
Number of Peptides:	1.011
Number of Spots:	2,022 (peptides as duplicates)
Flag Controls:	DYKDDDDKGG	100 spots
HA Controls:	YPYDVPDYAG	100 spots
PEPperCHIP® Layout		1	2	3	4	5	6	7	8	9	10	11	12	13	14	15	16	17	18	19	20	21	22	23	24	25	26	27	28	29	30	31	32	33	34	35	36	37	38	39	40	41	42	43	44	45	46	47	48
	DYKDDDDKGG	YPYDVPDYAG	DYKDDDDKGG	YPYDVPDYAG	DYKDDDDKGG	YPYDVPDYAG	DYKDDDDKGG	YPYDVPDYAG	DYKDDDDKGG	YPYDVPDYAG	DYKDDDDKGG	YPYDVPDYAG	DYKDDDDKGG	YPYDVPDYAG	DYKDDDDKGG	YPYDVPDYAG	DYKDDDDKGG	YPYDVPDYAG	DYKDDDDKGG	YPYDVPDYAG	DYKDDDDKGG	YPYDVPDYAG	DYKDDDDKGG	YPYDVPDYAG	DYKDDDDKGG	YPYDVPDYAG	DYKDDDDKGG	YPYDVPDYAG	DYKDDDDKGG	YPYDVPDYAG	DYKDDDDKGG	YPYDVPDYAG	DYKDDDDKGG	YPYDVPDYAG	DYKDDDDKGG	YPYDVPDYAG	DYKDDDDKGG	YPYDVPDYAG	DYKDDDDKGG	YPYDVPDYAG	DYKDDDDKGG	YPYDVPDYAG	DYKDDDDKGG	YPYDVPDYAG	DYKDDDDKGG	YPYDVPDYAG	DYKDDDDKGG	YPYDVPDYAG	DYKDDDDKGG
1	YPYDVPDYAG
2	DYKDDDDKGG
3	YPYDVPDYAG
4	DYKDDDDKGG
5	YPYDVPDYAG
6	DYKDDDDKGG
7	YPYDVPDYAG
8	DYKDDDDKGG
9	YPYDVPDYAG
10	DYKDDDDKGG
11	YPYDVPDYAG
12	DYKDDDDKGG
13	YPYDVPDYAG	97.5	29.5	113.5	24	0	255	1031	2178.5	2652	2986	6401.5	2546	2981	3039.5	3128	1462.5	971.5	520.5	186	124.5	1464.5	462	296	112.5	19	0	25	1	102.5	0	261.5	0	0	0	0	0	0	0	0	0	0	0	0	0	0	0	0	226.5
14	DYKDDDDKGG	97.5	29.5	113.5	24	0	255	1031	2178.5	2652	2986	6401.5	2546	2981	3039.5	3128	1462.5	971.5	520.5	186	124.5	1464.5	462	296	112.5	19	0	25	1	102.5	0	261.5	0	0	0	0	0	0	0	0	0	0	0	0	0	0	0	0	226.5
15	YPYDVPDYAG	156	283.5	205	137.5	19	1116	1137	1002.5	1991.5	279.5	365	416.5	0	19	31.5	0	0	220.5	1	83	0	0	13.5	0	29	0	0	0	132	0	0	0	0	0	0	0	0	299	131	504	2784.5	12.5	0	0	0	0	113	54.5
16	DYKDDDDKGG	156	283.5	205	137.5	19	1116	1137	1002.5	1991.5	279.5	365	416.5	0	19	31.5	0	0	220.5	1	83	0	0	13.5	0	29	0	0	0	132	0	0	0	0	0	0	0	0	299	131	504	2784.5	12.5	0	0	0	0	113	54.5
17	YPYDVPDYAG	88	13.5	16.5	68	206.5	167	0	0	0	0
18	DYKDDDDKGG	88	13.5	16.5	68	206.5	167	0	0	0	0
19	YPYDVPDYAG
20	DYKDDDDKGG
21	YPYDVPDYAG
22	DYKDDDDKGG
23	YPYDVPDYAG
24	DYKDDDDKGG
25	YPYDVPDYAG
26	DYKDDDDKGG
27	YPYDVPDYAG
28	DYKDDDDKGG
29	YPYDVPDYAG
30	DYKDDDDKGG
31	YPYDVPDYAG
32	DYKDDDDKGG
	DYKDDDDKGG	YPYDVPDYAG	DYKDDDDKGG	YPYDVPDYAG	DYKDDDDKGG	YPYDVPDYAG	DYKDDDDKGG	YPYDVPDYAG	DYKDDDDKGG	YPYDVPDYAG	DYKDDDDKGG	YPYDVPDYAG	DYKDDDDKGG	YPYDVPDYAG	DYKDDDDKGG	YPYDVPDYAG	DYKDDDDKGG	YPYDVPDYAG	DYKDDDDKGG	YPYDVPDYAG	DYKDDDDKGG	YPYDVPDYAG	DYKDDDDKGG	YPYDVPDYAG	DYKDDDDKGG	YPYDVPDYAG	DYKDDDDKGG	YPYDVPDYAG	DYKDDDDKGG	YPYDVPDYAG	DYKDDDDKGG	YPYDVPDYAG	DYKDDDDKGG	YPYDVPDYAG	DYKDDDDKGG	YPYDVPDYAG	DYKDDDDKGG	YPYDVPDYAG	DYKDDDDKGG	YPYDVPDYAG	DYKDDDDKGG	YPYDVPDYAG	DYKDDDDKGG	YPYDVPDYAG	DYKDDDDKGG	YPYDVPDYAG	DYKDDDDKGG	YPYDVPDYAG	DYKDDDDKGG
[truncated: 19 more columns]

## Sheet: Mapping Summary
#Date:So Apr 28 2013 18:46:32
#Green channel image file:
#Red channel image file:C:\Users\Volker\Desktop\2013.04.25_Mo\2013.04.25_Mo_441-01_main\2013.04.25_Mo_441-01_main_7-R\700.TIF
#PepSlide Designer file:C:\Users\Volker\Desktop\2013.04.25_Mo\Mo_Pig Sera_15aa_03-2013.psf
Spot family	Row	Column	Peptide	Pig Serum	Deviation	Deviation [%]	Pre-Staining	Deviation	Deviation [%]
GP4 as 15 aa Peptides	14	2	CKPCFSSSLSDIKTN	97.5	11.5	0.117949	21	0	0
GP4 as 15 aa Peptides	14	3	KPCFSSSLSDIKTNT	29.5	29.5	1	4.5	2.5	0.555556
GP4 as 15 aa Peptides	14	4	PCFSSSLSDIKTNTT	113.5	6.5	0.0572687	5.5	1.5	0.272727
GP4 as 15 aa Peptides	14	5	CFSSSLSDIKTNTTA	24	3	0.125	0	0	0
GP4 as 15 aa Peptides	14	6	FSSSLSDIKTNTTAA	0	0	0	3	1	0.333333
GP4 as 15 aa Peptides	14	7	SSSLSDIKTNTTAAS	255	30	0.117647	6.5	2.5	0.384615
GP4 as 15 aa Peptides	14	8	SSLSDIKTNTTAASD	1031	122	0.118332	4.5	2.5	0.555556
GP4 as 15 aa Peptides	14	9	SLSDIKTNTTAASDF	2178.5	177.5	0.0814781	3	1	0.333333
GP4 as 15 aa Peptides	14	10	LSDIKTNTTAASDFV	2652	155	0.0584465	0	0	0
GP4 as 15 aa Peptides	14	11	SDIKTNTTAASDFVV	2986	189	0.0632954	3.5	3.5	1
GP4 as 15 aa Peptides	14	12	DIKTNTTAASDFVVL	6401.5	614.5	0.0959931	7.5	3.5	0.466667
GP4 as 15 aa Peptides	14	13	IKTNTTAASDFVVLQ	2546	236	0.0926944	0	0	0
GP4 as 15 aa Peptides	14	14	KTNTTAASDFVVLQD	2981	104	0.0348876	0	0	0
GP4 as 15 aa Peptides	14	15	TNTTAASDFVVLQDI	3039.5	131.5	0.0432637	1	1	1
GP4 as 15 aa Peptides	14	16	NTTAASDFVVLQDIS	3128	381	0.121803	2	2	1
GP4 as 15 aa Peptides	14	17	TTAASDFVVLQDISC	1462.5	118.5	0.0810256	8	1	0.125
GP4 as 15 aa Peptides	14	18	TAASDFVVLQDISCL	971.5	53.5	0.0550695	2	0	0
GP4 as 15 aa Peptides	14	19	AASDFVVLQDISCLR	520.5	79.5	0.152738	6.5	6.5	1
GP4 as 15 aa Peptides	14	20	ASDFVVLQDISCLRH	186	3	0.016129	3	1	0.333333
GP4 as 15 aa Peptides	14	21	SDFVVLQDISCLRHG	124.5	9.5	0.0763052	2	2	1
GP4 as 15 aa Peptides	14	22	DFVVLQDISCLRHGD	1464.5	68.5	0.0467736	5.5	3.5	0.636364
GP4 as 15 aa Peptides	14	23	FVVLQDISCLRHGDS	462	101	0.218615	6.5	2.5	0.384615
GP4 as 15 aa Peptides	14	24	VVLQDISCLRHGDSS	296	42	0.141892	7	0	0
GP4 as 15 aa Peptides	14	25	VLQDISCLRHGDSSS	112.5	9.5	0.0844444	3.5	3.5	1
GP4 as 15 aa Peptides	14	26	LQDISCLRHGDSSSP	19	19	1	4.5	4.5	1
GP4 as 15 aa Peptides	14	27	QDISCLRHGDSSSPT	0	0	0	2	2	1
GP4 as 15 aa Peptides	14	28	DISCLRHGDSSSPTI	25	4	0.16	6.5	2.5	0.384615
GP4 as 15 aa Peptides	14	29	ISCLRHGDSSSPTIR	1	1	1	2	2	1
GP4 as 15 aa Peptides	14	30	SCLRHGDSSSPTIRK	102.5	33.5	0.326829	17	2	0.117647
GP4 as 15 aa Peptides	14	31	CLRHGDSSSPTIRKI	0	0	0	11	0	0
GP4 as 15 aa Peptides	14	32	LRHGDSSSPTIRKIS	261.5	156.5	0.59847	5.5	1.5	0.272727
GP4 as 15 aa Peptides	14	33	RHGDSSSPTIRKISQ	0	0	0	4	0	0
GP4 as 15 aa Peptides	14	34	HGDSSSPTIRKISQC	0	0	0	0	0	0
GP4 as 15 aa Peptides	14	35	GDSSSPTIRKISQCR	0	0	0	2	2	1
GP4 as 15 aa Peptides	14	36	DSSSPTIRKISQCRT	0	0	0	7.5	3.5	0.466667
GP4 as 15 aa Peptides	14	37	SSSPTIRKISQCRTA	0	0	0	0	0	0
GP4 as 15 aa Peptides	14	38	SSPTIRKISQCRTAI	0	0	0	3.5	3.5	1
GP4 as 15 aa Peptides	14	39	SPTIRKISQCRTAIG	0	0	0	7	0	0
GP4 as 15 aa Peptides	14	40	PTIRKISQCRTAIGT	0	0	0	11	2	0.181818
GP4 as 15 aa Peptides	14	41	TIRKISQCRTAIGTP	0	0	0	1	1	1
GP4 as 15 aa Peptides	14	42	IRKISQCRTAIGTPV	0	0	0	1	1	1
GP4 as 15 aa Peptides	14	43	RKISQCRTAIGTPVY	0	0	0	6.5	2.5	0.384615
GP4 as 15 aa Peptides	14	44	KISQCRTAIGTPVYI	0	0	0	10	1	0.1
GP4 as 15 aa Peptides	14	45	ISQCRTAIGTPVYIT	0	0	0	4.5	2.5	0.555556
GP4 as 15 aa Peptides	14	46	SQCRTAIGTPVYITI	0	0	0	1	1	1
GP4 as 15 aa Peptides	14	47	QCRTAIGTPVYITIT	0	0	0	1	1	1
GP4 as 15 aa Peptides	14	48	CRTAIGTPVYITITA	0	0	0	0	0	0
GP4 as 15 aa Peptides	14	49	RTAIGTPVYITITAN	226.5	6.5	0.0286976	1	1	1
GP4 as 15 aa Peptides	14	50	TAIGTPVYITITANV	0	0	0	0	0	0
GP4 as 15 aa Peptides	14	51	AIGTPVYITITANVT	0	0	0	2	2	1
GP4 as 15 aa Peptides	14	52	IGTPVYITITANVTD	579.5	39.5	0.0681622	2	2	1
GP4 as 15 aa Peptides	14	53	GTPVYITITANVTDE	1230.5	98.5	0.0800488	2	0	0
GP4 as 15 aa Peptides	14	54	TPVYITITANVTDEN	2519.5	258.5	0.1026	2	2	1
GP4 as 15 aa Peptides	14	55	PVYITITANVTDENY	2859	77	0.0269325	0	0	0
GP4 as 15 aa Peptides	14	56	VYITITANVTDENYL	1058	82	0.0775047	7	0	0
GP4 as 15 aa Peptides	14	57	YITITANVTDENYLH	303.5	70.5	0.23229	2	2	1
GP4 as 15 aa Peptides	14	58	ITITANVTDENYLHS	82	21	0.256098	1	1	1
GP4 as 15 aa Peptides	14	59	TITANVTDENYLHSS	37	1	0.027027	2	0	0
GP4 as 15 aa Peptides	14	60	ITANVTDENYLHSSD	664.5	32.5	0.048909	5.5	1.5	0.272727
GP4 as 15 aa Peptides	14	61	TANVTDENYLHSSDL	362	14	0.038674	3	1	0.333333
GP4 as 15 aa Peptides	14	62	ANVTDENYLHSSDLL	479	23	0.0480167	3.5	3.5	1
GP4 as 15 aa Peptides	14	63	NVTDENYLHSSDLLM	448.5	70.5	0.157191	5.5	1.5	0.272727
GP4 as 15 aa Peptides	14	64	VTDENYLHSSDLLML	524	1	0.0019084	3	1	0.333333
GP4 as 15 aa Peptides	14	65	TDENYLHSSDLLMLS	306.5	52.5	0.171289	8	1	0.125
GP4 as 15 aa Peptides	14	66	DENYLHSSDLLMLSS	276	9	0.0326087	2	0	0
GP4 as 15 aa Peptides	14	67	ENYLHSSDLLMLSSC	224.5	2.5	0.0111359	5.5	3.5	0.636364
GP4 as 15 aa Peptides	16	2	NYLHSSDLLMLSSCL	156	66	0.423077	4	0	0
GP4 as 15 aa Peptides	16	3	YLHSSDLLMLSSCLF	283.5	29.5	0.104056	5.5	3.5	0.636364
GP4 as 15 aa Peptides	16	4	LHSSDLLMLSSCLFY	205	41	0.2	4	0	0
GP4 as 15 aa Peptides	16	5	HSSDLLMLSSCLFYA	137.5	36.5	0.265455	4.5	4.5	1
GP4 as 15 aa Peptides	16	6	SSDLLMLSSCLFYAS	19	19	1	6.5	2.5	0.384615
GP4 as 15 aa Peptides	16	7	SDLLMLSSCLFYASE	1116	110	0.0985663	3.5	3.5	1
GP4 as 15 aa Peptides	16	8	DLLMLSSCLFYASEM	1137	266	0.233949	4	0	0
GP4 as 15 aa Peptides	16	9	LLMLSSCLFYASEMS	1002.5	78.5	0.0783042	8	1	0.125
GP4 as 15 aa Peptides	16	10	LMLSSCLFYASEMSE	1991.5	150.5	0.0755712	4.5	4.5	1
GP4 as 15 aa Peptides	16	11	MLSSCLFYASEMSEK	279.5	92.5	0.330948	36	4	0.111111
GP4 as 15 aa Peptides	16	12	LSSCLFYASEMSEKG	365	4	0.0109589	16	1	0.0625
GP4 as 15 aa Peptides	16	13	SSCLFYASEMSEKGF	416.5	28.5	0.0684274	41	5	0.121951
GP4 as 15 aa Peptides	16	14	SCLFYASEMSEKGFK	0	0	0	160	4	0.025
GP4 as 15 aa Peptides	16	15	CLFYASEMSEKGFKV	19	17	0.894737	79	3	0.0379747
GP4 as 15 aa Peptides	16	16	LFYASEMSEKGFKVV	31.5	31.5	1	54	3	0.0555556
GP4 as 15 aa Peptides	16	17	FYASEMSEKGFKVVF	0	0	0	26.5	3.5	0.132075
GP4 as 15 aa Peptides	16	18	YASEMSEKGFKVVFG	0	0	0	13	6	0.461538
GP4 as 15 aa Peptides	16	19	ASEMSEKGFKVVFGN	220.5	10.5	0.047619	3	1	0.333333
GP4 as 15 aa Peptides	16	20	SEMSEKGFKVVFGNV	1	1	1	1	1	1
GP4 as 15 aa Peptides	16	21	EMSEKGFKVVFGNVS	83	64	0.771084	7.5	7.5	1
GP4 as 15 aa Peptides	16	22	MSEKGFKVVFGNVSG	0	0	0	4	0	0
GP4 as 15 aa Peptides	16	23	SEKGFKVVFGNVSGI	0	0	0	2	2	1
GP4 as 15 aa Peptides	16	24	EKGFKVVFGNVSGIV	13.5	13.5	1	6.5	2.5	0.384615
GP4 as 15 aa Peptides	16	25	KGFKVVFGNVSGIVA	0	0	0	2	0	0
GP4 as 15 aa Peptides	16	26	GFKVVFGNVSGIVAV	29	17	0.586207	3	1	0.333333
GP4 as 15 aa Peptides	16	27	FKVVFGNVSGIVAVC	0	0	0	2	2	1
GP4 as 15 aa Peptides	16	28	KVVFGNVSGIVAVCV	0	0	0	2	2	1
GP4 as 15 aa Peptides	16	29	VVFGNVSGIVAVCVN	0	0	0	4.5	2.5	0.555556
GP4 as 15 aa Peptides	16	30	VFGNVSGIVAVCVNF	132	19	0.143939	3	1	0.333333
GP4 as 15 aa Peptides	16	31	FGNVSGIVAVCVNFT	0	0	0	0	0	0
GP4 as 15 aa Peptides	16	32	GNVSGIVAVCVNFTS	0	0	0	0	0	0
GP4 as 15 aa Peptides	16	33	NVSGIVAVCVNFTSY	0	0	0	2	2	1
GP4 as 15 aa Peptides	16	34	VSGIVAVCVNFTSYV	0	0	0	2	2	1
GP4 as 15 aa Peptides	16	35	SGIVAVCVNFTSYVQ	0	0	0	4.5	4.5	1
GP4 as 15 aa Peptides	16	36	GIVAVCVNFTSYVQH	0	0	0	0	0	0
GP4 as 15 aa Peptides	16	37	IVAVCVNFTSYVQHV	0	0	0	2	2	1
GP4 as 15 aa Peptides	16	38	VAVCVNFTSYVQHVK	0	0	0	15	0	0
GP4 as 15 aa Peptides	16	39	AVCVNFTSYVQHVKE	299	152	0.508361	11	4	0.363636
GP4 as 15 aa Peptides	16	40	VCVNFTSYVQHVKEF	131	60	0.458015	4.5	4.5	1
GP4 as 15 aa Peptides	16	41	CVNFTSYVQHVKEFT	504	168	0.333333	3.5	3.5	1
GP4 as 15 aa Peptides	16	42	VNFTSYVQHVKEFTQ	2784.5	394.5	0.141677	13	4	0.307692
GP4 as 15 aa Peptides	16	43	NFTSYVQHVKEFTQR	12.5	12.5	1	6.5	2.5	0.384615
GP4 as 15 aa Peptides	16	44	FTSYVQHVKEFTQRS	0	0	0	5.5	3.5	0.636364
GP4 as 15 aa Peptides	16	45	TSYVQHVKEFTQRSL	0	0	0	5.5	5.5	1
GP4 as 15 aa Peptides	16	46	SYVQHVKEFTQRSLV	0	0	0	1	1	1
GP4 as 15 aa Peptides	16	47	YVQHVKEFTQRSLVV	0	0	0	6.5	2.5	0.384615
GP4 as 15 aa Peptides	16	48	VQHVKEFTQRSLVVD	113	42	0.371681	3	1	0.333333
GP4 as 15 aa Peptides	16	49	QHVKEFTQRSLVVDH	54.5	37.5	0.688073	6.5	6.5	1
GP4 as 15 aa Peptides	16	50	HVKEFTQRSLVVDHV	366.5	13.5	0.0368349	0	0	0
GP4 as 15 aa Peptides	16	51	VKEFTQRSLVVDHVR	179	20	0.111732	3	1	0.333333
GP4 as 15 aa Peptides	16	52	KEFTQRSLVVDHVRL	13.5	1.5	0.111111	5.5	5.5	1
GP4 as 15 aa Peptides	16	53	EFTQRSLVVDHVRLL	0	0	0	8	1	0.125
GP4 as 15 aa Peptides	16	54	FTQRSLVVDHVRLLH	0	0	0	0	0	0
GP4 as 15 aa Peptides	16	55	TQRSLVVDHVRLLHF	27	19	0.703704	2	2	1
GP4 as 15 aa Peptides	16	56	QRSLVVDHVRLLHFM	51	18	0.352941	0	0	0
GP4 as 15 aa Peptides	16	57	RSLVVDHVRLLHFMT	0	0	0	5.5	1.5	0.272727
GP4 as 15 aa Peptides	16	58	SLVVDHVRLLHFMTP	33.5	18.5	0.552239	5.5	1.5	0.272727
GP4 as 15 aa Peptides	16	59	LVVDHVRLLHFMTPE	1947.5	22.5	0.0115533	2	2	1
GP4 as 15 aa Peptides	16	60	VVDHVRLLHFMTPET	1069.5	53.5	0.0500234	0	0	0
GP4 as 15 aa Peptides	16	61	VDHVRLLHFMTPETM	951	19	0.019979	8.5	4.5	0.529412
GP4 as 15 aa Peptides	16	62	DHVRLLHFMTPETMR	418.5	30.5	0.0728793	5.5	3.5	0.636364
GP4 as 15 aa Peptides	16	63	HVRLLHFMTPETMRW	193.5	31.5	0.162791	11	2	0.181818
GP4 as 15 aa Peptides	16	64	VRLLHFMTPETMRWA	1	1	1	8	1	0.125
GP4 as 15 aa Peptides	16	65	RLLHFMTPETMRWAT	0	0	0	6.5	2.5	0.384615
GP4 as 15 aa Peptides	16	66	LLHFMTPETMRWATV	0	0	0	2	2	1
GP4 as 15 aa Peptides	16	67	LHFMTPETMRWATVL	11.5	11.5	1	2	2	1
GP4 as 15 aa Peptides	18	2	HFMTPETMRWATVLA	88	63	0.715909	6.5	2.5	0.384615
GP4 as 15 aa Peptides	18	3	FMTPETMRWATVLAC	13.5	11.5	0.851852	3.5	3.5	1
GP4 as 15 aa Peptides	18	4	MTPETMRWATVLACL	16.5	16.5	1	5.5	1.5	0.272727
GP4 as 15 aa Peptides	18	5	TPETMRWATVLACLF	68	39	0.573529	5.5	3.5	0.636364
GP4 as 15 aa Peptides	18	6	PETMRWATVLACLFA	206.5	51.5	0.249395	5.5	1.5	0.272727
GP4 as 15 aa Peptides	18	7	ETMRWATVLACLFAI	167	20	0.11976	2	2	1
GP4 as 15 aa Peptides	18	8	TMRWATVLACLFAIL	0	0	0	4.5	2.5	0.555556
GP4 as 15 aa Peptides	18	9	MRWATVLACLFAILL	0	0	0	6.5	6.5	1
GP4 as 15 aa Peptides	18	10	RWATVLACLFAILLA	0	0	0	1	1	1
GP4 as 15 aa Peptides	18	11	WATVLACLFAILLAI	0	0	0	2	2	1

## Sheet: Mapping Raw Data Main Assay
GP4 as 15 aa Peptides	13	2	SSWLVLNVSWFLRRS	746.44	783.38	0	747	764	0
GP4 as 15 aa Peptides	13	3	SWLVLNVSWFLRRSP	762.49	783.38	0	755	764	0
GP4 as 15 aa Peptides	13	4	WLVLNVSWFLRRSPA	884.07	783.38	100.69	871	764	107
GP4 as 15 aa Peptides	13	5	LVLNVSWFLRRSPAS	895.65	783.38	112.27	894	764	130
GP4 as 15 aa Peptides	13	6	VLNVSWFLRRSPASH	622.13	783.38	0	615	764	0
GP4 as 15 aa Peptides	13	7	LNVSWFLRRSPASHV	657.84	783.38	0	629	764	0
GP4 as 15 aa Peptides	13	8	NVSWFLRRSPASHVS	642.5	783.38	0	644	764	0
GP4 as 15 aa Peptides	13	9	VSWFLRRSPASHVSV	703.98	783.38	0	709	764	0
GP4 as 15 aa Peptides	13	10	SWFLRRSPASHVSVR	831.82	783.38	48.44	833	764	69
GP4 as 15 aa Peptides	13	11	WFLRRSPASHVSVRV	708.01	783.38	0	707	764	0
GP4 as 15 aa Peptides	13	12	FLRRSPASHVSVRVF	723.05	783.38	0	722	764	0
GP4 as 15 aa Peptides	13	13	LRRSPASHVSVRVFR	1033.01	783.38	249.63	999	764	235
GP4 as 15 aa Peptides	13	14	RRSPASHVSVRVFRT	840.21	783.38	56.83	837	764	73
GP4 as 15 aa Peptides	13	15	RSPASHVSVRVFRTS	751.14	783.38	0	728	764	0
GP4 as 15 aa Peptides	13	16	SPASHVSVRVFRTSK	523.78	783.38	0	527	764	0
GP4 as 15 aa Peptides	13	17	PASHVSVRVFRTSKP	528.34	783.38	0	522	764	0
GP4 as 15 aa Peptides	13	18	ASHVSVRVFRTSKPT	501.9	783.38	0	499	764	0
GP4 as 15 aa Peptides	13	19	SHVSVRVFRTSKPTP	611.08	783.38	0	611	764	0
GP4 as 15 aa Peptides	13	20	HVSVRVFRTSKPTPP	586.9	783.38	0	587	764	0
GP4 as 15 aa Peptides	13	21	VSVRVFRTSKPTPPQ	793.06	783.38	9.68	797	764	33
GP4 as 15 aa Peptides	13	22	SVRVFRTSKPTPPQH	695.14	783.38	0	695	764	0
GP4 as 15 aa Peptides	13	23	VRVFRTSKPTPPQHQ	866.59	783.38	83.21	839	764	75
GP4 as 15 aa Peptides	13	24	RVFRTSKPTPPQHQT	608.62	783.38	0	600	764	0
GP4 as 15 aa Peptides	13	25	VFRTSKPTPPQHQTS	630.09	783.38	0	623	764	0
GP4 as 15 aa Peptides	13	26	FRTSKPTPPQHQTSL	519.7	783.38	0	520	764	0
GP4 as 15 aa Peptides	13	27	RTSKPTPPQHQTSLS	588.93	783.38	0	531	764	0
GP4 as 15 aa Peptides	13	28	TSKPTPPQHQTSLSS	523.19	783.38	0	524	764	0
GP4 as 15 aa Peptides	13	29	SKPTPPQHQTSLSSR	706.9	783.38	0	709	764	0
GP4 as 15 aa Peptides	13	30	KPTPPQHQTSLSSRT	661.51	783.38	0	623	764	0
GP4 as 15 aa Peptides	13	31	PTPPQHQTSLSSRTS	711.31	783.38	0	720	764	0
GP4 as 15 aa Peptides	13	32	TPPQHQTSLSSRTSA	637.05	783.38	0	632	764	0
GP4 as 15 aa Peptides	13	33	PPQHQTSLSSRTSAA	610.93	783.38	0	594	764	0
GP4 as 15 aa Peptides	13	34	PQHQTSLSSRTSAAL	499.2	783.38	0	487	764	0
GP4 as 15 aa Peptides	13	35	QHQTSLSSRTSAALG	470.61	783.38	0	455	764	0
GP4 as 15 aa Peptides	13	36	HQTSLSSRTSAALGM	521.96	783.38	0	503	764	0
GP4 as 15 aa Peptides	13	37	QTSLSSRTSAALGMA	491.14	783.38	0	487	764	0
GP4 as 15 aa Peptides	13	38	TSLSSRTSAALGMAT	494.73	783.38	0	489	764	0
GP4 as 15 aa Peptides	13	39	SLSSRTSAALGMATR	563.27	783.38	0	575	764	0
GP4 as 15 aa Peptides	13	40	LSSRTSAALGMATRP	510.56	783.38	0	495	764	0
GP4 as 15 aa Peptides	13	41	SSRTSAALGMATRPL	598.49	783.38	0	594	764	0
GP4 as 15 aa Peptides	13	42	SRTSAALGMATRPLR	626.29	783.38	0	627	764	0
GP4 as 15 aa Peptides	13	43	RTSAALGMATRPLRR	706.88	783.38	0	716	764	0
GP4 as 15 aa Peptides	13	44	TSAALGMATRPLRRF	613.42	783.38	0	602	764	0
GP4 as 15 aa Peptides	13	45	SAALGMATRPLRRFA	603.84	783.38	0	611	764	0
GP4 as 15 aa Peptides	13	46	AALGMATRPLRRFAK	567.05	783.38	0	527	764	0
GP4 as 15 aa Peptides	13	47	ALGMATRPLRRFAKF	509.33	783.38	0	482	764	0
GP4 as 15 aa Peptides	13	48	LGMATRPLRRFAKFL	392.65	783.38	0	392	764	0
GP4 as 15 aa Peptides	13	49	GMATRPLRRFAKFLS	396.48	783.38	0	398	764	0
GP4 as 15 aa Peptides	13	50	MATRPLRRFAKFLSA	411.34	783.38	0	413	764	0
GP4 as 15 aa Peptides	13	51	ATRPLRRFAKFLSAA	417.47	783.38	0	419	764	0
GP4 as 15 aa Peptides	13	52	TRPLRRFAKFLSAAR	492.63	783.38	0	495	764	0
GP4 as 15 aa Peptides	13	53	RPLRRFAKFLSAARR	628.01	783.38	0	629	764	0
GP4 as 15 aa Peptides	13	54	PLRRFAKFLSAARRC	551.75	783.38	0	548	764	0
GP4 as 15 aa Peptides	13	55	LRRFAKFLSAARRCK	403.07	783.38	0	401	764	0
GP4 as 15 aa Peptides	13	56	RRFAKFLSAARRCKP	410.58	783.38	0	411	764	0
GP4 as 15 aa Peptides	13	57	RFAKFLSAARRCKPC	439	783.38	0	436	764	0
GP4 as 15 aa Peptides	13	58	FAKFLSAARRCKPCF	524.9	783.38	0	529	764	0
GP4 as 15 aa Peptides	13	59	AKFLSAARRCKPCFS	549.22	783.38	0	508	764	0
GP4 as 15 aa Peptides	13	60	KFLSAARRCKPCFSS	464.79	783.38	0	464	764	0
GP4 as 15 aa Peptides	13	61	FLSAARRCKPCFSSS	1285.03	783.38	501.65	1276	764	512
GP4 as 15 aa Peptides	13	62	LSAARRCKPCFSSSL	612.16	783.38	0	613	764	0
GP4 as 15 aa Peptides	13	63	SAARRCKPCFSSSLS	597.86	783.38	0	590	764	0
GP4 as 15 aa Peptides	13	64	AARRCKPCFSSSLSD	987.47	783.38	204.09	984	764	220
GP4 as 15 aa Peptides	13	65	ARRCKPCFSSSLSDI	934.95	783.38	151.57	917	764	153
GP4 as 15 aa Peptides	13	66	RRCKPCFSSSLSDIK	631.41	783.38	0	632	764	0
GP4 as 15 aa Peptides	13	67	RCKPCFSSSLSDIKT	833.65	783.38	50.27	779	764	15
GP4 as 15 aa Peptides	14	2	CKPCFSSSLSDIKTN	880.22	783.38	96.84	850	764	86	72.5	13.5	0.186207
GP4 as 15 aa Peptides	14	3	KPCFSSSLSDIKTNT	858.67	783.38	75.29	823	764	59	83	24	0.289157
GP4 as 15 aa Peptides	14	4	PCFSSSLSDIKTNTT	870.18	783.38	86.8	871	764	107	67	40	0.597015
GP4 as 15 aa Peptides	14	5	CFSSSLSDIKTNTTA	788.9	783.38	5.52	791	764	27	13.5	13.5	1
GP4 as 15 aa Peptides	14	6	FSSSLSDIKTNTTAA	664.87	783.38	0	663	764	0	142.5	142.5	1
GP4 as 15 aa Peptides	14	7	SSSLSDIKTNTTAAS	1020.53	783.38	237.15	1049	764	285	719	434	0.603616
GP4 as 15 aa Peptides	14	8	SSLSDIKTNTTAASD	1924.26	783.38	1140.88	1917	764	1153	1754.5	601.5	0.342833
GP4 as 15 aa Peptides	14	9	SLSDIKTNTTAASDF	2903.4	783.38	2120.02	3120	764	2356	2581.5	225.5	0.0873523
GP4 as 15 aa Peptides	14	10	LSDIKTNTTAASDFV	3318.54	783.38	2535.16	3571	764	2807	2802	5	0.00178444
GP4 as 15 aa Peptides	14	11	SDIKTNTTAASDFVV	3559.2	783.38	2775.82	3561	764	2797	4906.5	2109.5	0.42994
GP4 as 15 aa Peptides	14	12	DIKTNTTAASDFVVL	7320.26	783.38	6536.88	7780	764	7016	4663	2353	0.504611
GP4 as 15 aa Peptides	14	13	IKTNTTAASDFVVLQ	3095.35	783.38	2311.97	3074	764	2310	2593.5	283.5	0.109312
GP4 as 15 aa Peptides	14	14	KTNTTAASDFVVLQD	3386.54	783.38	2603.16	3641	764	2877	2892.5	15.5	0.00535869
GP4 as 15 aa Peptides	14	15	TNTTAASDFVVLQDI	3477.16	783.38	2693.78	3672	764	2908	2827.5	80.5	0.0284704
GP4 as 15 aa Peptides	14	16	NTTAASDFVVLQDIS	3453.26	783.38	2669.88	3511	764	2747	2045.5	701.5	0.342948
GP4 as 15 aa Peptides	14	17	TTAASDFVVLQDISC	2054	783.38	1270.62	2108	764	1344	1131	213	0.188329
GP4 as 15 aa Peptides	14	18	TAASDFVVLQDISCL	1691.51	783.38	908.13	1682	764	918	679.5	238.5	0.350993
GP4 as 15 aa Peptides	14	19	AASDFVVLQDISCLR	1193.33	783.38	409.95	1205	764	441	312	129	0.413462
GP4 as 15 aa Peptides	14	20	ASDFVVLQDISCLRH	944.03	783.38	160.65	947	764	183	158.5	24.5	0.154574
GP4 as 15 aa Peptides	14	21	SDFVVLQDISCLRHG	885.33	783.38	101.95	898	764	134	765	631	0.824837
GP4 as 15 aa Peptides	14	22	DFVVLQDISCLRHGD	2132.56	783.38	1349.18	2160	764	1396	878.5	517.5	0.589072
GP4 as 15 aa Peptides	14	23	FVVLQDISCLRHGDS	1136.05	783.38	352.67	1125	764	361	307.5	53.5	0.173984
GP4 as 15 aa Peptides	14	24	VVLQDISCLRHGDSS	1023.44	783.38	240.06	1018	764	254	178.5	75.5	0.422969
GP4 as 15 aa Peptides	14	25	VLQDISCLRHGDSSS	889.75	783.38	106.37	867	764	103	51.5	51.5	1
GP4 as 15 aa Peptides	14	26	LQDISCLRHGDSSSP	732.04	783.38	0	720	764	0	0	0	0
GP4 as 15 aa Peptides	14	27	QDISCLRHGDSSSPT	688.31	783.38	0	680	764	0	10.5	10.5	1
GP4 as 15 aa Peptides	14	28	DISCLRHGDSSSPTI	781.28	783.38	0	785	764	21	11.5	9.5	0.826087
GP4 as 15 aa Peptides	14	29	ISCLRHGDSSSPTIR	770.65	783.38	0	766	764	2	35.5	33.5	0.943662
GP4 as 15 aa Peptides	14	30	SCLRHGDSSSPTIRK	824.27	783.38	40.89	833	764	69	34.5	34.5	1
GP4 as 15 aa Peptides	14	31	CLRHGDSSSPTIRKI	711.72	783.38	0	690	764	0	52.5	52.5	1
GP4 as 15 aa Peptides	14	32	LRHGDSSSPTIRKIS	840.66	783.38	57.28	869	764	105	52.5	52.5	1
GP4 as 15 aa Peptides	14	33	RHGDSSSPTIRKISQ	749.25	783.38	0	739	764	0	0	0	0
GP4 as 15 aa Peptides	14	34	HGDSSSPTIRKISQC	439.02	783.38	0	434	764	0	0	0	0
GP4 as 15 aa Peptides	14	35	GDSSSPTIRKISQCR	528.78	783.38	0	527	764	0	0	0	0
GP4 as 15 aa Peptides	14	36	DSSSPTIRKISQCRT	431.32	783.38	0	430	764	0	0	0	0
GP4 as 15 aa Peptides	14	37	SSSPTIRKISQCRTA	456.12	783.38	0	453	764	0	0	0	0
GP4 as 15 aa Peptides	14	38	SSPTIRKISQCRTAI	581.16	783.38	0	579	764	0	0	0	0
GP4 as 15 aa Peptides	14	39	SPTIRKISQCRTAIG	469.92	783.38	0	459	764	0	0	0	0
GP4 as 15 aa Peptides	14	40	PTIRKISQCRTAIGT	490.35	783.38	0	468	764	0	0	0	0
GP4 as 15 aa Peptides	14	41	TIRKISQCRTAIGTP	494.08	783.38	0	491	764	0	0	0	0
GP4 as 15 aa Peptides	14	42	IRKISQCRTAIGTPV	676.34	783.38	0	680	764	0	0	0	0
GP4 as 15 aa Peptides	14	43	RKISQCRTAIGTPVY	658.56	783.38	0	648	764	0	0	0	0
GP4 as 15 aa Peptides	14	44	KISQCRTAIGTPVYI	638.93	783.38	0	638	764	0	0	0	0
GP4 as 15 aa Peptides	14	45	ISQCRTAIGTPVYIT	639.46	783.38	0	644	764	0	0	0	0
GP4 as 15 aa Peptides	14	46	SQCRTAIGTPVYITI	607.15	783.38	0	611	764	0	0	0	0
GP4 as 15 aa Peptides	14	47	QCRTAIGTPVYITIT	643	783.38	0	636	764	0	0	0	0
GP4 as 15 aa Peptides	14	48	CRTAIGTPVYITITA	583.44	783.38	0	581	764	0	110	110	1
GP4 as 15 aa Peptides	14	49	RTAIGTPVYITITAN	941.81	783.38	158.43	984	764	220	110	110	1
GP4 as 15 aa Peptides	14	50	TAIGTPVYITITANV	571.33	783.38	0	562	764	0	0	0	0
GP4 as 15 aa Peptides	14	51	AIGTPVYITITANVT	520.12	783.38	0	516	764	0	309.5	309.5	1
GP4 as 15 aa Peptides	14	52	IGTPVYITITANVTD	1354.93	783.38	571.55	1383	764	619	875.5	256.5	0.292975
GP4 as 15 aa Peptides	14	53	GTPVYITITANVTDE	1900.92	783.38	1117.54	1896	764	1132	1955	823	0.420972
GP4 as 15 aa Peptides	14	54	TPVYITITANVTDEN	3513.7	783.38	2730.32	3542	764	2778	2857	79	0.0276514
GP4 as 15 aa Peptides	14	55	PVYITITANVTDENY	3613.56	783.38	2830.18	3700	764	2936	2038	898	0.440628
GP4 as 15 aa Peptides	14	56	VYITITANVTDENYL	1843.88	783.38	1060.5	1904	764	1140	757	383	0.505945
GP4 as 15 aa Peptides	14	57	YITITANVTDENYLH	1125.68	783.38	342.3	1138	764	374	217.5	156.5	0.71954
GP4 as 15 aa Peptides	14	58	ITITANVTDENYLHS	824.83	783.38	41.45	825	764	61	48.5	12.5	0.257732
GP4 as 15 aa Peptides	14	59	TITANVTDENYLHSS	802.13	783.38	18.75	800	764	36	366.5	330.5	0.901774
GP4 as 15 aa Peptides	14	60	ITANVTDENYLHSSD	1420.24	783.38	636.86	1461	764	697	522.5	174.5	0.333971
GP4 as 15 aa Peptides	14	61	TANVTDENYLHSSDL	1120.19	783.38	336.81	1112	764	348	425	77	0.181176
GP4 as 15 aa Peptides	14	62	ANVTDENYLHSSDLL	1282.5	783.38	499.12	1266	764	502	510.5	8.5	0.0166503
GP4 as 15 aa Peptides	14	63	NVTDENYLHSSDLLM	1278.41	783.38	495.03	1283	764	519	522	3	0.00574713
GP4 as 15 aa Peptides	14	64	VTDENYLHSSDLLML	1291.83	783.38	508.45	1289	764	525	389.5	135.5	0.347882
GP4 as 15 aa Peptides	14	65	TDENYLHSSDLLMLS	1028.17	783.38	244.79	1018	764	254	269.5	15.5	0.0575139
GP4 as 15 aa Peptides	14	66	DENYLHSSDLLMLSS	1136.88	783.38	353.5	1049	764	285	253.5	31.5	0.12426
GP4 as 15 aa Peptides	14	67	ENYLHSSDLLMLSSC	1009.52	783.38	226.14	986	764	222	165.5	56.5	0.34139
GP4 as 15 aa Peptides	15	2	CKPCFSSSLSDIKTN	881.46	783.38	98.08	873	764	109
GP4 as 15 aa Peptides	15	3	KPCFSSSLSDIKTNT	683.2	783.38	0	692	764	0
GP4 as 15 aa Peptides	15	4	PCFSSSLSDIKTNTT	880.88	783.38	97.5	884	764	120
GP4 as 15 aa Peptides	15	5	CFSSSLSDIKTNTTA	782.87	783.38	0	785	764	21
GP4 as 15 aa Peptides	15	6	FSSSLSDIKTNTTAA	736.25	783.38	0	728	764	0
GP4 as 15 aa Peptides	15	7	SSSLSDIKTNTTAAS	985.34	783.38	201.96	989	764	225
GP4 as 15 aa Peptides	15	8	SSLSDIKTNTTAASD	1688.37	783.38	904.99	1673	764	909
GP4 as 15 aa Peptides	15	9	SLSDIKTNTTAASDF	2701.24	783.38	1917.86	2765	764	2001
GP4 as 15 aa Peptides	15	10	LSDIKTNTTAASDFV	3291.19	783.38	2507.81	3261	764	2497
GP4 as 15 aa Peptides	15	11	SDIKTNTTAASDFVV	3811.56	783.38	3028.18	3939	764	3175
GP4 as 15 aa Peptides	15	12	DIKTNTTAASDFVVL	6612.96	783.38	5829.58	6551	764	5787
GP4 as 15 aa Peptides	15	13	IKTNTTAASDFVVLQ	3421.23	783.38	2637.85	3546	764	2782
GP4 as 15 aa Peptides	15	14	KTNTTAASDFVVLQD	3667.55	783.38	2884.17	3849	764	3085
GP4 as 15 aa Peptides	15	15	TNTTAASDFVVLQDI	3650.47	783.38	2867.09	3935	764	3171
GP4 as 15 aa Peptides	15	16	NTTAASDFVVLQDIS	4133.93	783.38	3350.55	4273	764	3509
GP4 as 15 aa Peptides	15	17	TTAASDFVVLQDISC	2360.05	783.38	1576.67	2345	764	1581
GP4 as 15 aa Peptides	15	18	TAASDFVVLQDISCL	1729.39	783.38	946.01	1789	764	1025
GP4 as 15 aa Peptides	15	19	AASDFVVLQDISCLR	1388.49	783.38	605.11	1364	764	600
GP4 as 15 aa Peptides	15	20	ASDFVVLQDISCLRH	968.59	783.38	185.21	953	764	189
GP4 as 15 aa Peptides	15	21	SDFVVLQDISCLRHG	885.56	783.38	102.18	879	764	115
GP4 as 15 aa Peptides	15	22	DFVVLQDISCLRHGD	2225.37	783.38	1441.99	2297	764	1533
GP4 as 15 aa Peptides	15	23	FVVLQDISCLRHGDS	1304.42	783.38	521.04	1327	764	563
GP4 as 15 aa Peptides	15	24	VVLQDISCLRHGDSS	1090.59	783.38	307.21	1102	764	338
GP4 as 15 aa Peptides	15	25	VLQDISCLRHGDSSS	884.45	783.38	101.07	886	764	122
GP4 as 15 aa Peptides	15	26	LQDISCLRHGDSSSP	814.1	783.38	30.72	802	764	38
GP4 as 15 aa Peptides	15	27	QDISCLRHGDSSSPT	704.29	783.38	0	701	764	0
GP4 as 15 aa Peptides	15	28	DISCLRHGDSSSPTI	793.12	783.38	9.74	793	764	29
GP4 as 15 aa Peptides	15	29	ISCLRHGDSSSPTIR	759.21	783.38	0	764	764	0
GP4 as 15 aa Peptides	15	30	SCLRHGDSSSPTIRK	886.27	783.38	102.89	900	764	136
GP4 as 15 aa Peptides	15	31	CLRHGDSSSPTIRKI	724.57	783.38	0	699	764	0
GP4 as 15 aa Peptides	15	32	LRHGDSSSPTIRKIS	1213.59	783.38	430.21	1182	764	418
GP4 as 15 aa Peptides	15	33	RHGDSSSPTIRKISQ	765.56	783.38	0	718	764	0
GP4 as 15 aa Peptides	15	34	HGDSSSPTIRKISQC	495.26	783.38	0	491	764	0
GP4 as 15 aa Peptides	15	35	GDSSSPTIRKISQCR	591.71	783.38	0	592	764	0
GP4 as 15 aa Peptides	15	36	DSSSPTIRKISQCRT	467.82	783.38	0	468	764	0
GP4 as 15 aa Peptides	15	37	SSSPTIRKISQCRTA	493.22	783.38	0	493	764	0
GP4 as 15 aa Peptides	15	38	SSPTIRKISQCRTAI	543.35	783.38	0	545	764	0
GP4 as 15 aa Peptides	15	39	SPTIRKISQCRTAIG	519.79	783.38	0	501	764	0
GP4 as 15 aa Peptides	15	40	PTIRKISQCRTAIGT	498.1	783.38	0	491	764	0
GP4 as 15 aa Peptides	15	41	TIRKISQCRTAIGTP	505.09	783.38	0	501	764	0
GP4 as 15 aa Peptides	15	42	IRKISQCRTAIGTPV	680.45	783.38	0	692	764	0
GP4 as 15 aa Peptides	15	43	RKISQCRTAIGTPVY	651.18	783.38	0	663	764	0
GP4 as 15 aa Peptides	15	44	KISQCRTAIGTPVYI	663.9	783.38	0	657	764	0
GP4 as 15 aa Peptides	15	45	ISQCRTAIGTPVYIT	562.83	783.38	0	556	764	0
GP4 as 15 aa Peptides	15	46	SQCRTAIGTPVYITI	601.53	783.38	0	581	764	0
GP4 as 15 aa Peptides	15	47	QCRTAIGTPVYITIT	607.32	783.38	0	611	764	0
GP4 as 15 aa Peptides	15	48	CRTAIGTPVYITITA	587.56	783.38	0	579	764	0
GP4 as 15 aa Peptides	15	49	RTAIGTPVYITITAN	938.64	783.38	155.26	997	764	233
GP4 as 15 aa Peptides	15	50	TAIGTPVYITITANV	617.24	783.38	0	594	764	0
GP4 as 15 aa Peptides	15	51	AIGTPVYITITANVT	575.06	783.38	0	575	764	0
GP4 as 15 aa Peptides	15	52	IGTPVYITITANVTD	1283.99	783.38	500.61	1304	764	540
GP4 as 15 aa Peptides	15	53	GTPVYITITANVTDE	2055.39	783.38	1272.01	2093	764	1329
GP4 as 15 aa Peptides	15	54	TPVYITITANVTDEN	2955.86	783.38	2172.48	3025	764	2261
GP4 as 15 aa Peptides	15	55	PVYITITANVTDENY	3400.42	783.38	2617.04	3546	764	2782
GP4 as 15 aa Peptides	15	56	VYITITANVTDENYL	1769.61	783.38	986.23	1740	764	976
GP4 as 15 aa Peptides	15	57	YITITANVTDENYLH	1016.77	783.38	233.39	997	764	233
GP4 as 15 aa Peptides	15	58	ITITANVTDENYLHS	882.56	783.38	99.18	867	764	103
GP4 as 15 aa Peptides	15	59	TITANVTDENYLHSS	817.52	783.38	34.14	802	764	38
GP4 as 15 aa Peptides	15	60	ITANVTDENYLHSSD	1404.23	783.38	620.85	1396	764	632
GP4 as 15 aa Peptides	15	61	TANVTDENYLHSSDL	1157.63	783.38	374.25	1140	764	376
GP4 as 15 aa Peptides	15	62	ANVTDENYLHSSDLL	1223.88	783.38	440.5	1220	764	456
GP4 as 15 aa Peptides	15	63	NVTDENYLHSSDLLM	1147.83	783.38	364.45	1142	764	378
GP4 as 15 aa Peptides	15	64	VTDENYLHSSDLLML	1282.33	783.38	498.95	1287	764	523
GP4 as 15 aa Peptides	15	65	TDENYLHSSDLLMLS	1156.99	783.38	373.61	1123	764	359
GP4 as 15 aa Peptides	15	66	DENYLHSSDLLMLSS	1038.81	783.38	255.43	1031	764	267
GP4 as 15 aa Peptides	15	67	ENYLHSSDLLMLSSC	1000.42	783.38	217.04	991	764	227
GP4 as 15 aa Peptides	16	2	NYLHSSDLLMLSSCL	870.07	783.38	86.69	854	764	90	172	82	0.476744
GP4 as 15 aa Peptides	16	3	YLHSSDLLMLSSCLF	1000.05	783.38	216.67	1018	764	254	209	45	0.215311
GP4 as 15 aa Peptides	16	4	LHSSDLLMLSSCLFY	934.18	783.38	150.8	928	764	164	132.5	31.5	0.237736
GP4 as 15 aa Peptides	16	5	HSSDLLMLSSCLFYA	863.91	783.38	80.53	865	764	101	50.5	50.5	1
GP4 as 15 aa Peptides	16	6	SSDLLMLSSCLFYAS	744.31	783.38	0	730	764	0	503	503	1
GP4 as 15 aa Peptides	16	7	SDLLMLSSCLFYASE	1608.2	783.38	824.82	1770	764	1006	938.5	67.5	0.0719233
GP4 as 15 aa Peptides	16	8	DLLMLSSCLFYASEM	1517.27	783.38	733.89	1635	764	871	897.5	26.5	0.0295265
GP4 as 15 aa Peptides	16	9	LLMLSSCLFYASEMS	1654.01	783.38	870.63	1688	764	924	1382.5	458.5	0.331646
GP4 as 15 aa Peptides	16	10	LMLSSCLFYASEMSE	2362.48	783.38	1579.1	2605	764	1841	1014	827	0.815582
GP4 as 15 aa Peptides	16	11	MLSSCLFYASEMSEK	974.61	783.38	191.23	951	764	187	278	91	0.327338
GP4 as 15 aa Peptides	16	12	LSSCLFYASEMSEKG	1112.8	783.38	329.42	1133	764	369	378.5	9.5	0.0250991
GP4 as 15 aa Peptides	16	13	SSCLFYASEMSEKGF	1127.1	783.38	343.72	1152	764	388	194	194	1
GP4 as 15 aa Peptides	16	14	SCLFYASEMSEKGFK	672.93	783.38	0	653	764	0	1	1	1
GP4 as 15 aa Peptides	16	15	CLFYASEMSEKGFKV	792.61	783.38	9.23	766	764	2	1	1	1
GP4 as 15 aa Peptides	16	16	LFYASEMSEKGFKVV	762.01	783.38	0	762	764	0	0	0	0
GP4 as 15 aa Peptides	16	17	FYASEMSEKGFKVVF	669.97	783.38	0	676	764	0	0	0	0
GP4 as 15 aa Peptides	16	18	YASEMSEKGFKVVFG	702.69	783.38	0	699	764	0	105	105	1
GP4 as 15 aa Peptides	16	19	ASEMSEKGFKVVFGN	932.1	783.38	148.72	974	764	210	105	105	1
GP4 as 15 aa Peptides	16	20	SEMSEKGFKVVFGNV	740.73	783.38	0	732	764	0	9.5	9.5	1
GP4 as 15 aa Peptides	16	21	EMSEKGFKVVFGNVS	806.52	783.38	23.14	783	764	19	9.5	9.5	1
GP4 as 15 aa Peptides	16	22	MSEKGFKVVFGNVSG	529.95	783.38	0	522	764	0	0	0	0
GP4 as 15 aa Peptides	16	23	SEKGFKVVFGNVSGI	665.51	783.38	0	648	764	0	0	0	0
GP4 as 15 aa Peptides	16	24	EKGFKVVFGNVSGIV	768.6	783.38	0	745	764	0	0	0	0
GP4 as 15 aa Peptides	16	25	KGFKVVFGNVSGIVA	706.03	783.38	0	701	764	0	6	6	1
GP4 as 15 aa Peptides	16	26	GFKVVFGNVSGIVAV	768.44	783.38	0	776	764	12	6	6	1
GP4 as 15 aa Peptides	16	27	FKVVFGNVSGIVAVC	488.1	783.38	0	487	764	0	0	0	0
GP4 as 15 aa Peptides	16	28	KVVFGNVSGIVAVCV	490.57	783.38	0	485	764	0	0	0	0
GP4 as 15 aa Peptides	16	29	VVFGNVSGIVAVCVN	703.35	783.38	0	724	764	0	56.5	56.5	1
GP4 as 15 aa Peptides	16	30	VFGNVSGIVAVCVNF	843.99	783.38	60.61	877	764	113	56.5	56.5	1
GP4 as 15 aa Peptides	16	31	FGNVSGIVAVCVNFT	516.08	783.38	0	510	764	0	0	0	0
GP4 as 15 aa Peptides	16	32	GNVSGIVAVCVNFTS	513.22	783.38	0	512	764	0	0	0	0
GP4 as 15 aa Peptides	16	33	NVSGIVAVCVNFTSY	605.64	783.38	0	602	764	0	0	0	0
GP4 as 15 aa Peptides	16	34	VSGIVAVCVNFTSYV	554.06	783.38	0	537	764	0	0	0	0
GP4 as 15 aa Peptides	16	35	SGIVAVCVNFTSYVQ	589.1	783.38	0	587	764	0	0	0	0
GP4 as 15 aa Peptides	16	36	GIVAVCVNFTSYVQH	487.23	783.38	0	482	764	0	0	0	0
GP4 as 15 aa Peptides	16	37	IVAVCVNFTSYVQHV	533.25	783.38	0	533	764	0	0	0	0
GP4 as 15 aa Peptides	16	38	VAVCVNFTSYVQHVK	360.32	783.38	0	356	764	0	73.5	73.5	1
GP4 as 15 aa Peptides	16	39	AVCVNFTSYVQHVKE	865.61	783.38	82.23	911	764	147	109	38	0.348624
GP4 as 15 aa Peptides	16	40	VCVNFTSYVQHVKEF	798.24	783.38	14.86	835	764	71	203.5	132.5	0.651106
GP4 as 15 aa Peptides	16	41	CVNFTSYVQHVKEFT	1073.32	783.38	289.94	1100	764	336	1363	1027	0.753485
GP4 as 15 aa Peptides	16	42	VNFTSYVQHVKEFTQ	2885.18	783.38	2101.8	3154	764	2390	1195	1195	1
GP4 as 15 aa Peptides	16	43	NFTSYVQHVKEFTQR	794.14	783.38	10.76	762	764	0	0	0	0
GP4 as 15 aa Peptides	16	44	FTSYVQHVKEFTQRS	586.07	783.38	0	583	764	0	0	0	0
GP4 as 15 aa Peptides	16	45	TSYVQHVKEFTQRSL	537.46	783.38	0	541	764	0	0	0	0
GP4 as 15 aa Peptides	16	46	SYVQHVKEFTQRSLV	630.5	783.38	0	592	764	0	0	0	0
GP4 as 15 aa Peptides	16	47	YVQHVKEFTQRSLVV	558.44	783.38	0	541	764	0	0	0	0
GP4 as 15 aa Peptides	16	48	VQHVKEFTQRSLVVD	819.56	783.38	36.18	835	764	71	44	27	0.613636
GP4 as 15 aa Peptides	16	49	QHVKEFTQRSLVVDH	781.01	783.38	0	781	764	17	198.5	181.5	0.914358
GP4 as 15 aa Peptides	16	50	HVKEFTQRSLVVDHV	1138.82	783.38	355.44	1144	764	380	289.5	90.5	0.312608
GP4 as 15 aa Peptides	16	51	VKEFTQRSLVVDHVR	1073.37	783.38	289.99	963	764	199	105.5	93.5	0.886256
GP4 as 15 aa Peptides	16	52	KEFTQRSLVVDHVRL	775.95	783.38	0	776	764	12	6	6	1
GP4 as 15 aa Peptides	16	53	EFTQRSLVVDHVRLL	777.66	783.38	0	760	764	0	0	0	0
GP4 as 15 aa Peptides	16	54	FTQRSLVVDHVRLLH	619.58	783.38	0	613	764	0	23	23	1
GP4 as 15 aa Peptides	16	55	TQRSLVVDHVRLLHF	809.8	783.38	26.42	810	764	46	57.5	11.5	0.2
GP4 as 15 aa Peptides	16	56	QRSLVVDHVRLLHFM	841.24	783.38	57.86	833	764	69	34.5	34.5	1
GP4 as 15 aa Peptides	16	57	RSLVVDHVRLLHFMT	772.9	783.38	0	743	764	0	26	26	1
GP4 as 15 aa Peptides	16	58	SLVVDHVRLLHFMTP	838.69	783.38	55.31	816	764	52	988.5	936.5	0.947395
GP4 as 15 aa Peptides	16	59	LVVDHVRLLHFMTPE	2597.73	783.38	1814.35	2689	764	1925	1524	401	0.263123
GP4 as 15 aa Peptides	16	60	VVDHVRLLHFMTPET	1800.11	783.38	1016.73	1887	764	1123	1046.5	76.5	0.0731008
GP4 as 15 aa Peptides	16	61	VDHVRLLHFMTPETM	1655.5	783.38	872.12	1734	764	970	679	291	0.428571
GP4 as 15 aa Peptides	16	62	DHVRLLHFMTPETMR	1172.52	783.38	389.14	1152	764	388	275	113	0.410909
GP4 as 15 aa Peptides	16	63	HVRLLHFMTPETMRW	919.22	783.38	135.84	926	764	162	81	81	1
GP4 as 15 aa Peptides	16	64	VRLLHFMTPETMRWA	899.3	783.38	115.92	732	764	0	0	0	0
GP4 as 15 aa Peptides	16	65	RLLHFMTPETMRWAT	668.58	783.38	0	661	764	0	0	0	0
GP4 as 15 aa Peptides	16	66	LLHFMTPETMRWATV	667.18	783.38	0	661	764	0	11.5	11.5	1
GP4 as 15 aa Peptides	16	67	LHFMTPETMRWATVL	787.36	783.38	3.98	787	764	23	23	0	0
Spot family	Row	Column	Peptide	Raw Mean	Background Mean	Foreground Mean	Raw Median	Background Median	Foreground Median	Av. Foreground Median	Deviation	Deviation [%]
#Date:So Apr 28 2013 18:46:32
#Green channel image file:
#Red channel image file:C:\Users\Volker\Desktop\2013.04.25_Mo\2013.04.25_Mo_441-01_main\2013.04.25_Mo_441-01_main_7-R\700.TIF
#PepSlide Designer file:C:\Users\Volker\Desktop\2013.04.25_Mo\Mo_Pig Sera_15aa_03-2013.psf

## Sheet: Mapping Raw Data Pre-Staining
Spot family	Row	Column	Peptide	Raw Mean	Background Mean	Foreground Mean	Raw Median	Background Median	Foreground Median	Av. Foreground Median	Deviation	Deviation [%]
GP4 as 15 aa Peptides	13	2	SSWLVLNVSWFLRRS	195.35	184.44	10.91	195	184	11
GP4 as 15 aa Peptides	13	3	SWLVLNVSWFLRRSP	183.56	184.44	0	180	184	0
GP4 as 15 aa Peptides	13	4	WLVLNVSWFLRRSPA	182.56	184.44	0	180	184	0
GP4 as 15 aa Peptides	13	5	LVLNVSWFLRRSPAS	185.18	184.44	0.74	188	184	4
GP4 as 15 aa Peptides	13	6	VLNVSWFLRRSPASH	182.55	184.44	0	186	184	2
GP4 as 15 aa Peptides	13	7	LNVSWFLRRSPASHV	188.78	184.44	4.34	191	184	7
GP4 as 15 aa Peptides	13	8	NVSWFLRRSPASHVS	181.76	184.44	0	180	184	0
GP4 as 15 aa Peptides	13	9	VSWFLRRSPASHVSV	190.21	184.44	5.77	188	184	4
GP4 as 15 aa Peptides	13	10	SWFLRRSPASHVSVR	182.04	184.44	0	180	184	0
GP4 as 15 aa Peptides	13	11	WFLRRSPASHVSVRV	189.58	184.44	5.14	191	184	7
GP4 as 15 aa Peptides	13	12	FLRRSPASHVSVRVF	188.49	184.44	4.05	186	184	2
GP4 as 15 aa Peptides	13	13	LRRSPASHVSVRVFR	182.1	184.44	0	180	184	0
GP4 as 15 aa Peptides	13	14	RRSPASHVSVRVFRT	185.03	184.44	0.59	182	184	0
GP4 as 15 aa Peptides	13	15	RSPASHVSVRVFRTS	196.76	184.44	12.32	195	184	11
GP4 as 15 aa Peptides	13	16	SPASHVSVRVFRTSK	215.68	184.44	31.24	214	184	30
GP4 as 15 aa Peptides	13	17	PASHVSVRVFRTSKP	232.56	184.44	48.12	230	184	46
GP4 as 15 aa Peptides	13	18	ASHVSVRVFRTSKPT	208.34	184.44	23.9	209	184	25
GP4 as 15 aa Peptides	13	19	SHVSVRVFRTSKPTP	195.42	184.44	10.98	197	184	13
GP4 as 15 aa Peptides	13	20	HVSVRVFRTSKPTPP	192.24	184.44	7.8	197	184	13
GP4 as 15 aa Peptides	13	21	VSVRVFRTSKPTPPQ	182.3	184.44	0	182	184	0
GP4 as 15 aa Peptides	13	22	SVRVFRTSKPTPPQH	183.67	184.44	0	182	184	0
GP4 as 15 aa Peptides	13	23	VRVFRTSKPTPPQHQ	183.89	184.44	0	182	184	0
GP4 as 15 aa Peptides	13	24	RVFRTSKPTPPQHQT	190.44	184.44	6	193	184	9
GP4 as 15 aa Peptides	13	25	VFRTSKPTPPQHQTS	184.78	184.44	0.34	191	184	7
GP4 as 15 aa Peptides	13	26	FRTSKPTPPQHQTSL	183.09	184.44	0	184	184	0
GP4 as 15 aa Peptides	13	27	RTSKPTPPQHQTSLS	183.76	184.44	0	186	184	2
GP4 as 15 aa Peptides	13	28	TSKPTPPQHQTSLSS	183.55	184.44	0	182	184	0
GP4 as 15 aa Peptides	13	29	SKPTPPQHQTSLSSR	195.84	184.44	11.4	201	184	17
GP4 as 15 aa Peptides	13	30	KPTPPQHQTSLSSRT	186.65	184.44	2.21	186	184	2
GP4 as 15 aa Peptides	13	31	PTPPQHQTSLSSRTS	185.29	184.44	0.85	184	184	0
GP4 as 15 aa Peptides	13	32	TPPQHQTSLSSRTSA	183.88	184.44	0	182	184	0
GP4 as 15 aa Peptides	13	33	PPQHQTSLSSRTSAA	188.03	184.44	3.59	186	184	2
GP4 as 15 aa Peptides	13	34	PQHQTSLSSRTSAAL	189.14	184.44	4.7	186	184	2
GP4 as 15 aa Peptides	13	35	QHQTSLSSRTSAALG	186.57	184.44	2.13	186	184	2
GP4 as 15 aa Peptides	13	36	HQTSLSSRTSAALGM	191.66	184.44	7.22	193	184	9
GP4 as 15 aa Peptides	13	37	QTSLSSRTSAALGMA	189.69	184.44	5.25	188	184	4
GP4 as 15 aa Peptides	13	38	TSLSSRTSAALGMAT	192.66	184.44	8.22	191	184	7
GP4 as 15 aa Peptides	13	39	SLSSRTSAALGMATR	191.2	184.44	6.76	188	184	4
GP4 as 15 aa Peptides	13	40	LSSRTSAALGMATRP	188.56	184.44	4.12	186	184	2
GP4 as 15 aa Peptides	13	41	SSRTSAALGMATRPL	190.84	184.44	6.4	186	184	2
GP4 as 15 aa Peptides	13	42	SRTSAALGMATRPLR	190.01	184.44	5.57	188	184	4
GP4 as 15 aa Peptides	13	43	RTSAALGMATRPLRR	196.65	184.44	12.21	195	184	11
GP4 as 15 aa Peptides	13	44	TSAALGMATRPLRRF	191.33	184.44	6.89	191	184	7
GP4 as 15 aa Peptides	13	45	SAALGMATRPLRRFA	192.7	184.44	8.26	193	184	9
GP4 as 15 aa Peptides	13	46	AALGMATRPLRRFAK	204.92	184.44	20.48	203	184	19
GP4 as 15 aa Peptides	13	47	ALGMATRPLRRFAKF	197.67	184.44	13.23	201	184	17
GP4 as 15 aa Peptides	13	48	LGMATRPLRRFAKFL	197.23	184.44	12.79	197	184	13
GP4 as 15 aa Peptides	13	49	GMATRPLRRFAKFLS	179.51	184.44	0	182	184	0
GP4 as 15 aa Peptides	13	50	MATRPLRRFAKFLSA	186.49	184.44	2.05	188	184	4
GP4 as 15 aa Peptides	13	51	ATRPLRRFAKFLSAA	188.98	184.44	4.54	188	184	4
GP4 as 15 aa Peptides	13	52	TRPLRRFAKFLSAAR	191.41	184.44	6.97	191	184	7
GP4 as 15 aa Peptides	13	53	RPLRRFAKFLSAARR	187.35	184.44	2.91	193	184	9
GP4 as 15 aa Peptides	13	54	PLRRFAKFLSAARRC	185.8	184.44	1.36	188	184	4
GP4 as 15 aa Peptides	13	55	LRRFAKFLSAARRCK	204.67	184.44	20.23	205	184	21
GP4 as 15 aa Peptides	13	56	RRFAKFLSAARRCKP	196.21	184.44	11.77	199	184	15
GP4 as 15 aa Peptides	13	57	RFAKFLSAARRCKPC	213.63	184.44	29.19	212	184	28
GP4 as 15 aa Peptides	13	58	FAKFLSAARRCKPCF	192.67	184.44	8.23	197	184	13
GP4 as 15 aa Peptides	13	59	AKFLSAARRCKPCFS	188.23	184.44	3.79	186	184	2
GP4 as 15 aa Peptides	13	60	KFLSAARRCKPCFSS	187.2	184.44	2.76	184	184	0
GP4 as 15 aa Peptides	13	61	FLSAARRCKPCFSSS	191.48	184.44	7.04	191	184	7
GP4 as 15 aa Peptides	13	62	LSAARRCKPCFSSSL	189.56	184.44	5.12	188	184	4
GP4 as 15 aa Peptides	13	63	SAARRCKPCFSSSLS	186.98	184.44	2.54	184	184	0
GP4 as 15 aa Peptides	13	64	AARRCKPCFSSSLSD	186.54	184.44	2.1	188	184	4
GP4 as 15 aa Peptides	13	65	ARRCKPCFSSSLSDI	190.12	184.44	5.68	191	184	7
GP4 as 15 aa Peptides	13	66	RRCKPCFSSSLSDIK	191.93	184.44	7.49	188	184	4
GP4 as 15 aa Peptides	13	67	RCKPCFSSSLSDIKT	186.55	184.44	2.11	186	184	2
GP4 as 15 aa Peptides	14	2	CKPCFSSSLSDIKTN	207.8	184.44	23.36	205	184	21	14	7	0.5
GP4 as 15 aa Peptides	14	3	KPCFSSSLSDIKTNT	190.71	184.44	6.27	191	184	7	5.5	1.5	0.272727
GP4 as 15 aa Peptides	14	4	PCFSSSLSDIKTNTT	189.86	184.44	5.42	188	184	4	2	2	1
GP4 as 15 aa Peptides	14	5	CFSSSLSDIKTNTTA	181.94	184.44	0	184	184	0	1	1	1
GP4 as 15 aa Peptides	14	6	FSSSLSDIKTNTTAA	185.84	184.44	1.4	186	184	2	3	1	0.333333
GP4 as 15 aa Peptides	14	7	SSSLSDIKTNTTAAS	186.64	184.44	2.2	188	184	4	3	1	0.333333
GP4 as 15 aa Peptides	14	8	SSLSDIKTNTTAASD	184.95	184.44	0.51	186	184	2	3	1	0.333333
GP4 as 15 aa Peptides	14	9	SLSDIKTNTTAASDF	187.1	184.44	2.66	188	184	4	2	2	1
GP4 as 15 aa Peptides	14	10	LSDIKTNTTAASDFV	184.69	184.44	0.25	184	184	0	0	0	0
GP4 as 15 aa Peptides	14	11	SDIKTNTTAASDFVV	180.92	184.44	0	180	184	0	5.5	5.5	1
GP4 as 15 aa Peptides	14	12	DIKTNTTAASDFVVL	190.91	184.44	6.47	195	184	11	5.5	5.5	1
GP4 as 15 aa Peptides	14	13	IKTNTTAASDFVVLQ	180.52	184.44	0	182	184	0	0	0	0
GP4 as 15 aa Peptides	14	14	KTNTTAASDFVVLQD	185.33	184.44	0.89	182	184	0	0	0	0
GP4 as 15 aa Peptides	14	15	TNTTAASDFVVLQDI	183.07	184.44	0	184	184	0	2	2	1
GP4 as 15 aa Peptides	14	16	NTTAASDFVVLQDIS	188.12	184.44	3.68	188	184	4	6.5	2.5	0.384615
GP4 as 15 aa Peptides	14	17	TTAASDFVVLQDISC	192.83	184.44	8.39	193	184	9	5.5	3.5	0.636364
GP4 as 15 aa Peptides	14	18	TAASDFVVLQDISCL	189.18	184.44	4.74	186	184	2	1	1	1
GP4 as 15 aa Peptides	14	19	AASDFVVLQDISCLR	185.42	184.44	0.98	184	184	0	1	1	1
GP4 as 15 aa Peptides	14	20	ASDFVVLQDISCLRH	188.41	184.44	3.97	186	184	2	1	1	1
GP4 as 15 aa Peptides	14	21	SDFVVLQDISCLRHG	187.93	184.44	3.49	184	184	0	4.5	4.5	1
GP4 as 15 aa Peptides	14	22	DFVVLQDISCLRHGD	190.37	184.44	5.93	193	184	9	9	0	0
GP4 as 15 aa Peptides	14	23	FVVLQDISCLRHGDS	190.37	184.44	5.93	193	184	9	8	1	0.125
GP4 as 15 aa Peptides	14	24	VVLQDISCLRHGDSS	191.69	184.44	7.25	191	184	7	3.5	3.5	1
GP4 as 15 aa Peptides	14	25	VLQDISCLRHGDSSS	181.07	184.44	0	182	184	0	4.5	4.5	1
GP4 as 15 aa Peptides	14	26	LQDISCLRHGDSSSP	190.14	184.44	5.7	193	184	9	4.5	4.5	1
GP4 as 15 aa Peptides	14	27	QDISCLRHGDSSSPT	183.16	184.44	0	182	184	0	2	2	1
GP4 as 15 aa Peptides	14	28	DISCLRHGDSSSPTI	189.47	184.44	5.03	188	184	4	2	2	1
GP4 as 15 aa Peptides	14	29	ISCLRHGDSSSPTIR	191.04	184.44	6.6	184	184	0	9.5	9.5	1
GP4 as 15 aa Peptides	14	30	SCLRHGDSSSPTIRK	203.61	184.44	19.17	203	184	19	15	4	0.266667
GP4 as 15 aa Peptides	14	31	CLRHGDSSSPTIRKI	196.92	184.44	12.48	195	184	11	9	2	0.222222
GP4 as 15 aa Peptides	14	32	LRHGDSSSPTIRKIS	190.14	184.44	5.7	191	184	7	5.5	1.5	0.272727
GP4 as 15 aa Peptides	14	33	RHGDSSSPTIRKISQ	187.41	184.44	2.97	188	184	4	2	2	1
GP4 as 15 aa Peptides	14	34	HGDSSSPTIRKISQC	187.85	184.44	3.41	184	184	0	0	0	0
GP4 as 15 aa Peptides	14	35	GDSSSPTIRKISQCR	178.88	184.44	0	180	184	0	5.5	5.5	1
GP4 as 15 aa Peptides	14	36	DSSSPTIRKISQCRT	195.11	184.44	10.67	195	184	11	5.5	5.5	1
GP4 as 15 aa Peptides	14	37	SSSPTIRKISQCRTA	179.51	184.44	0	178	184	0	3.5	3.5	1
GP4 as 15 aa Peptides	14	38	SSPTIRKISQCRTAI	184.97	184.44	0.53	191	184	7	7	0	0
GP4 as 15 aa Peptides	14	39	SPTIRKISQCRTAIG	190.56	184.44	6.12	191	184	7	10	3	0.3
GP4 as 15 aa Peptides	14	40	PTIRKISQCRTAIGT	194.83	184.44	10.39	197	184	13	7.5	5.5	0.733333
GP4 as 15 aa Peptides	14	41	TIRKISQCRTAIGTP	183.95	184.44	0	186	184	2	1	1	1
GP4 as 15 aa Peptides	14	42	IRKISQCRTAIGTPV	187.25	184.44	2.81	182	184	0	4.5	4.5	1
GP4 as 15 aa Peptides	14	43	RKISQCRTAIGTPVY	189.45	184.44	5.01	193	184	9	9	0	0
GP4 as 15 aa Peptides	14	44	KISQCRTAIGTPVYI	191.46	184.44	7.02	193	184	9	8	1	0.125
GP4 as 15 aa Peptides	14	45	ISQCRTAIGTPVYIT	189.86	184.44	5.42	191	184	7	3.5	3.5	1
GP4 as 15 aa Peptides	14	46	SQCRTAIGTPVYITI	185.58	184.44	1.14	184	184	0	0	0	0
GP4 as 15 aa Peptides	14	47	QCRTAIGTPVYITIT	182.64	184.44	0	184	184	0	0	0	0
GP4 as 15 aa Peptides	14	48	CRTAIGTPVYITITA	181.82	184.44	0	184	184	0	1	1	1
GP4 as 15 aa Peptides	14	49	RTAIGTPVYITITAN	184.05	184.44	0	186	184	2	1	1	1
GP4 as 15 aa Peptides	14	50	TAIGTPVYITITANV	184.16	184.44	0	182	184	0	2	2	1
GP4 as 15 aa Peptides	14	51	AIGTPVYITITANVT	186.23	184.44	1.79	188	184	4	2	2	1
GP4 as 15 aa Peptides	14	52	IGTPVYITITANVTD	180.62	184.44	0	180	184	0	1	1	1
GP4 as 15 aa Peptides	14	53	GTPVYITITANVTDE	193.81	184.44	9.37	186	184	2	1	1	1
GP4 as 15 aa Peptides	14	54	TPVYITITANVTDEN	185.97	184.44	1.53	184	184	0	0	0	0
GP4 as 15 aa Peptides	14	55	PVYITITANVTDENY	184.06	184.44	0	182	184	0	3.5	3.5	1
GP4 as 15 aa Peptides	14	56	VYITITANVTDENYL	188.61	184.44	4.17	191	184	7	5.5	1.5	0.272727
GP4 as 15 aa Peptides	14	57	YITITANVTDENYLH	186.31	184.44	1.87	188	184	4	2	2	1
GP4 as 15 aa Peptides	14	58	ITITANVTDENYLHS	178.65	184.44	0	178	184	0	1	1	1
GP4 as 15 aa Peptides	14	59	TITANVTDENYLHSS	186.03	184.44	1.59	186	184	2	3	1	0.333333
GP4 as 15 aa Peptides	14	60	ITANVTDENYLHSSD	184.31	184.44	0	188	184	4	4	0	0
GP4 as 15 aa Peptides	14	61	TANVTDENYLHSSDL	190.45	184.44	6.01	188	184	4	5.5	1.5	0.272727
GP4 as 15 aa Peptides	14	62	ANVTDENYLHSSDLL	191.81	184.44	7.37	191	184	7	7	0	0
GP4 as 15 aa Peptides	14	63	NVTDENYLHSSDLLM	187.52	184.44	3.08	191	184	7	5.5	1.5	0.272727
GP4 as 15 aa Peptides	14	64	VTDENYLHSSDLLML	183.61	184.44	0	188	184	4	6.5	2.5	0.384615
GP4 as 15 aa Peptides	14	65	TDENYLHSSDLLMLS	195.09	184.44	10.65	193	184	9	5.5	3.5	0.636364
GP4 as 15 aa Peptides	14	66	DENYLHSSDLLMLSS	186.22	184.44	1.78	186	184	2	2	0	0
GP4 as 15 aa Peptides	14	67	ENYLHSSDLLMLSSC	185.5	184.44	1.06	186	184	2	11.5	9.5	0.826087
GP4 as 15 aa Peptides	15	2	CKPCFSSSLSDIKTN	209.27	184.44	24.83	205	184	21
GP4 as 15 aa Peptides	15	3	KPCFSSSLSDIKTNT	189.25	184.44	4.81	186	184	2
GP4 as 15 aa Peptides	15	4	PCFSSSLSDIKTNTT	188.55	184.44	4.11	191	184	7
GP4 as 15 aa Peptides	15	5	CFSSSLSDIKTNTTA	176	184.44	0	176	184	0
GP4 as 15 aa Peptides	15	6	FSSSLSDIKTNTTAA	190.58	184.44	6.14	188	184	4
GP4 as 15 aa Peptides	15	7	SSSLSDIKTNTTAAS	188.4	184.44	3.96	193	184	9
GP4 as 15 aa Peptides	15	8	SSLSDIKTNTTAASD	190.8	184.44	6.36	191	184	7
GP4 as 15 aa Peptides	15	9	SLSDIKTNTTAASDF	189.26	184.44	4.82	186	184	2
GP4 as 15 aa Peptides	15	10	LSDIKTNTTAASDFV	183.31	184.44	0	182	184	0
GP4 as 15 aa Peptides	15	11	SDIKTNTTAASDFVV	187.42	184.44	2.98	191	184	7
GP4 as 15 aa Peptides	15	12	DIKTNTTAASDFVVL	189.14	184.44	4.7	188	184	4
GP4 as 15 aa Peptides	15	13	IKTNTTAASDFVVLQ	182.14	184.44	0	180	184	0
GP4 as 15 aa Peptides	15	14	KTNTTAASDFVVLQD	182.5	184.44	0	180	184	0
GP4 as 15 aa Peptides	15	15	TNTTAASDFVVLQDI	185.9	184.44	1.46	186	184	2
GP4 as 15 aa Peptides	15	16	NTTAASDFVVLQDIS	187.14	184.44	2.7	184	184	0
GP4 as 15 aa Peptides	15	17	TTAASDFVVLQDISC	188.74	184.44	4.3	191	184	7
GP4 as 15 aa Peptides	15	18	TAASDFVVLQDISCL	185.66	184.44	1.22	186	184	2
GP4 as 15 aa Peptides	15	19	AASDFVVLQDISCLR	196.42	184.44	11.98	197	184	13
GP4 as 15 aa Peptides	15	20	ASDFVVLQDISCLRH	184.84	184.44	0.4	188	184	4
GP4 as 15 aa Peptides	15	21	SDFVVLQDISCLRHG	192.65	184.44	8.21	188	184	4
GP4 as 15 aa Peptides	15	22	DFVVLQDISCLRHGD	185.25	184.44	0.81	186	184	2
GP4 as 15 aa Peptides	15	23	FVVLQDISCLRHGDS	189.14	184.44	4.7	188	184	4
GP4 as 15 aa Peptides	15	24	VVLQDISCLRHGDSS	193.05	184.44	8.61	191	184	7
GP4 as 15 aa Peptides	15	25	VLQDISCLRHGDSSS	191.33	184.44	6.89	191	184	7
GP4 as 15 aa Peptides	15	26	LQDISCLRHGDSSSP	186.01	184.44	1.57	184	184	0
GP4 as 15 aa Peptides	15	27	QDISCLRHGDSSSPT	190.2	184.44	5.76	188	184	4
GP4 as 15 aa Peptides	15	28	DISCLRHGDSSSPTI	193.93	184.44	9.49	193	184	9
GP4 as 15 aa Peptides	15	29	ISCLRHGDSSSPTIR	186.56	184.44	2.12	188	184	4
GP4 as 15 aa Peptides	15	30	SCLRHGDSSSPTIRK	203.93	184.44	19.49	199	184	15
GP4 as 15 aa Peptides	15	31	CLRHGDSSSPTIRKI	196.02	184.44	11.58	195	184	11
GP4 as 15 aa Peptides	15	32	LRHGDSSSPTIRKIS	188.65	184.44	4.21	188	184	4
GP4 as 15 aa Peptides	15	33	RHGDSSSPTIRKISQ	186.82	184.44	2.38	188	184	4
GP4 as 15 aa Peptides	15	34	HGDSSSPTIRKISQC	184.2	184.44	0	184	184	0
GP4 as 15 aa Peptides	15	35	GDSSSPTIRKISQCR	189.84	184.44	5.4	188	184	4
GP4 as 15 aa Peptides	15	36	DSSSPTIRKISQCRT	187.58	184.44	3.14	188	184	4
GP4 as 15 aa Peptides	15	37	SSSPTIRKISQCRTA	183.92	184.44	0	182	184	0
GP4 as 15 aa Peptides	15	38	SSPTIRKISQCRTAI	184.28	184.44	0	180	184	0
GP4 as 15 aa Peptides	15	39	SPTIRKISQCRTAIG	189.41	184.44	4.97	191	184	7
GP4 as 15 aa Peptides	15	40	PTIRKISQCRTAIGT	190.12	184.44	5.68	193	184	9
GP4 as 15 aa Peptides	15	41	TIRKISQCRTAIGTP	181.72	184.44	0	180	184	0
GP4 as 15 aa Peptides	15	42	IRKISQCRTAIGTPV	189.01	184.44	4.57	186	184	2
GP4 as 15 aa Peptides	15	43	RKISQCRTAIGTPVY	187.54	184.44	3.1	188	184	4
GP4 as 15 aa Peptides	15	44	KISQCRTAIGTPVYI	194.82	184.44	10.38	195	184	11
GP4 as 15 aa Peptides	15	45	ISQCRTAIGTPVYIT	188.63	184.44	4.19	186	184	2
GP4 as 15 aa Peptides	15	46	SQCRTAIGTPVYITI	185.6	184.44	1.16	186	184	2
GP4 as 15 aa Peptides	15	47	QCRTAIGTPVYITIT	184.85	184.44	0.41	186	184	2
GP4 as 15 aa Peptides	15	48	CRTAIGTPVYITITA	184.44	184.44	0	184	184	0
GP4 as 15 aa Peptides	15	49	RTAIGTPVYITITAN	180.59	184.44	0	182	184	0
GP4 as 15 aa Peptides	15	50	TAIGTPVYITITANV	183.33	184.44	0	184	184	0
GP4 as 15 aa Peptides	15	51	AIGTPVYITITANVT	180.04	184.44	0	178	184	0
GP4 as 15 aa Peptides	15	52	IGTPVYITITANVTD	189.29	184.44	4.85	188	184	4
GP4 as 15 aa Peptides	15	53	GTPVYITITANVTDE	184.54	184.44	0.1	186	184	2
GP4 as 15 aa Peptides	15	54	TPVYITITANVTDEN	183.78	184.44	0	188	184	4
GP4 as 15 aa Peptides	15	55	PVYITITANVTDENY	177.21	184.44	0	176	184	0
GP4 as 15 aa Peptides	15	56	VYITITANVTDENYL	186.55	184.44	2.11	191	184	7
GP4 as 15 aa Peptides	15	57	YITITANVTDENYLH	179.84	184.44	0	180	184	0
GP4 as 15 aa Peptides	15	58	ITITANVTDENYLHS	187.33	184.44	2.89	186	184	2
GP4 as 15 aa Peptides	15	59	TITANVTDENYLHSS	186.92	184.44	2.48	186	184	2
GP4 as 15 aa Peptides	15	60	ITANVTDENYLHSSD	182.92	184.44	0	191	184	7
GP4 as 15 aa Peptides	15	61	TANVTDENYLHSSDL	184.84	184.44	0.4	186	184	2
GP4 as 15 aa Peptides	15	62	ANVTDENYLHSSDLL	184.03	184.44	0	184	184	0
GP4 as 15 aa Peptides	15	63	NVTDENYLHSSDLLM	187.56	184.44	3.12	188	184	4
GP4 as 15 aa Peptides	15	64	VTDENYLHSSDLLML	186.23	184.44	1.79	186	184	2
GP4 as 15 aa Peptides	15	65	TDENYLHSSDLLMLS	189.95	184.44	5.51	191	184	7
GP4 as 15 aa Peptides	15	66	DENYLHSSDLLMLSS	182.4	184.44	0	186	184	2
GP4 as 15 aa Peptides	15	67	ENYLHSSDLLMLSSC	190.93	184.44	6.49	193	184	9
GP4 as 15 aa Peptides	16	2	NYLHSSDLLMLSSCL	187.59	184.44	3.15	188	184	4	6.5	2.5	0.384615
GP4 as 15 aa Peptides	16	3	YLHSSDLLMLSSCLF	191.46	184.44	7.02	193	184	9	6.5	2.5	0.384615
GP4 as 15 aa Peptides	16	4	LHSSDLLMLSSCLFY	188.61	184.44	4.17	188	184	4	6.5	2.5	0.384615
GP4 as 15 aa Peptides	16	5	HSSDLLMLSSCLFYA	187.67	184.44	3.23	193	184	9	6.5	2.5	0.384615
GP4 as 15 aa Peptides	16	6	SSDLLMLSSCLFYAS	188.04	184.44	3.6	188	184	4	5.5	1.5	0.272727
GP4 as 15 aa Peptides	16	7	SDLLMLSSCLFYASE	191.35	184.44	6.91	191	184	7	5.5	1.5	0.272727
GP4 as 15 aa Peptides	16	8	DLLMLSSCLFYASEM	187.76	184.44	3.32	188	184	4	6.5	2.5	0.384615
GP4 as 15 aa Peptides	16	9	LLMLSSCLFYASEMS	189.77	184.44	5.33	193	184	9	9	0	0
GP4 as 15 aa Peptides	16	10	LMLSSCLFYASEMSE	195.87	184.44	11.43	193	184	9	24.5	15.5	0.632653
GP4 as 15 aa Peptides	16	11	MLSSCLFYASEMSEK	226.78	184.44	42.34	224	184	40	27.5	12.5	0.454545
GP4 as 15 aa Peptides	16	12	LSSCLFYASEMSEKG	206.19	184.44	21.75	199	184	15	30.5	15.5	0.508197
GP4 as 15 aa Peptides	16	13	SSCLFYASEMSEKGF	239.59	184.44	55.15	230	184	46	105	59	0.561905
GP4 as 15 aa Peptides	16	14	SCLFYASEMSEKGFK	361.55	184.44	177.11	348	184	164	120	44	0.366667
GP4 as 15 aa Peptides	16	15	CLFYASEMSEKGFKV	264.58	184.44	80.14	260	184	76	66.5	9.5	0.142857
GP4 as 15 aa Peptides	16	16	LFYASEMSEKGFKVV	242.54	184.44	58.1	241	184	57	43.5	13.5	0.310345
GP4 as 15 aa Peptides	16	17	FYASEMSEKGFKVVF	206.85	184.44	22.41	214	184	30	24.5	5.5	0.22449
GP4 as 15 aa Peptides	16	18	YASEMSEKGFKVVFG	202.21	184.44	17.77	203	184	19	11.5	7.5	0.652174
GP4 as 15 aa Peptides	16	19	ASEMSEKGFKVVFGN	204.45	184.44	20.01	188	184	4	3	1	0.333333
GP4 as 15 aa Peptides	16	20	SEMSEKGFKVVFGNV	187.13	184.44	2.69	186	184	2	8.5	6.5	0.764706
GP4 as 15 aa Peptides	16	21	EMSEKGFKVVFGNVS	196.07	184.44	11.63	199	184	15	9.5	5.5	0.578947
GP4 as 15 aa Peptides	16	22	MSEKGFKVVFGNVSG	189.56	184.44	5.12	188	184	4	4	0	0
GP4 as 15 aa Peptides	16	23	SEKGFKVVFGNVSGI	185.83	184.44	1.39	188	184	4	6.5	2.5	0.384615
GP4 as 15 aa Peptides	16	24	EKGFKVVFGNVSGIV	193.5	184.44	9.06	193	184	9	5.5	3.5	0.636364
GP4 as 15 aa Peptides	16	25	KGFKVVFGNVSGIVA	186.05	184.44	1.61	186	184	2	2	0	0
GP4 as 15 aa Peptides	16	26	GFKVVFGNVSGIVAV	184.48	184.44	0.04	186	184	2	3	1	0.333333
GP4 as 15 aa Peptides	16	27	FKVVFGNVSGIVAVC	190.21	184.44	5.77	188	184	4	4	0	0
GP4 as 15 aa Peptides	16	28	KVVFGNVSGIVAVCV	188.72	184.44	4.28	188	184	4	5.5	1.5	0.272727
GP4 as 15 aa Peptides	16	29	VVFGNVSGIVAVCVN	188.35	184.44	3.91	191	184	7	4.5	2.5	0.555556
GP4 as 15 aa Peptides	16	30	VFGNVSGIVAVCVNF	184.86	184.44	0.42	186	184	2	1	1	1
GP4 as 15 aa Peptides	16	31	FGNVSGIVAVCVNFT	183.98	184.44	0	182	184	0	0	0	0
GP4 as 15 aa Peptides	16	32	GNVSGIVAVCVNFTS	184.03	184.44	0	184	184	0	0	0	0
GP4 as 15 aa Peptides	16	33	NVSGIVAVCVNFTSY	184.29	184.44	0	182	184	0	0	0	0
GP4 as 15 aa Peptides	16	34	VSGIVAVCVNFTSYV	181.93	184.44	0	180	184	0	0	0	0
GP4 as 15 aa Peptides	16	35	SGIVAVCVNFTSYVQ	176.12	184.44	0	178	184	0	0	0	0
GP4 as 15 aa Peptides	16	36	GIVAVCVNFTSYVQH	183.92	184.44	0	182	184	0	2	2	1
GP4 as 15 aa Peptides	16	37	IVAVCVNFTSYVQHV	188.99	184.44	4.55	188	184	4	9.5	5.5	0.578947
GP4 as 15 aa Peptides	16	38	VAVCVNFTSYVQHVK	198.46	184.44	14.02	199	184	15	11	4	0.363636
GP4 as 15 aa Peptides	16	39	AVCVNFTSYVQHVKE	196.3	184.44	11.86	191	184	7	3.5	3.5	1
GP4 as 15 aa Peptides	16	40	VCVNFTSYVQHVKEF	188.8	184.44	4.36	184	184	0	0	0	0
GP4 as 15 aa Peptides	16	41	CVNFTSYVQHVKEFT	185.1	184.44	0.66	184	184	0	4.5	4.5	1
GP4 as 15 aa Peptides	16	42	VNFTSYVQHVKEFTQ	188.17	184.44	3.73	193	184	9	6.5	2.5	0.384615
GP4 as 15 aa Peptides	16	43	NFTSYVQHVKEFTQR	187.69	184.44	3.25	188	184	4	3	1	0.333333
GP4 as 15 aa Peptides	16	44	FTSYVQHVKEFTQRS	187.03	184.44	2.59	186	184	2	6.5	4.5	0.692308
GP4 as 15 aa Peptides	16	45	TSYVQHVKEFTQRSL	192.4	184.44	7.96	195	184	11	5.5	5.5	1
GP4 as 15 aa Peptides	16	46	SYVQHVKEFTQRSLV	188.25	184.44	3.81	184	184	0	2	2	1
GP4 as 15 aa Peptides	16	47	YVQHVKEFTQRSLVV	187.39	184.44	2.95	188	184	4	3	1	0.333333
GP4 as 15 aa Peptides	16	48	VQHVKEFTQRSLVVD	188.58	184.44	4.14	186	184	2	7.5	5.5	0.733333
GP4 as 15 aa Peptides	16	49	QHVKEFTQRSLVVDH	197.1	184.44	12.66	197	184	13	6.5	6.5	1
GP4 as 15 aa Peptides	16	50	HVKEFTQRSLVVDHV	184.65	184.44	0.21	184	184	0	1	1	1
GP4 as 15 aa Peptides	16	51	VKEFTQRSLVVDHVR	186.58	184.44	2.14	186	184	2	1	1	1
GP4 as 15 aa Peptides	16	52	KEFTQRSLVVDHVRL	183.82	184.44	0	184	184	0	4.5	4.5	1
GP4 as 15 aa Peptides	16	53	EFTQRSLVVDHVRLL	192.09	184.44	7.65	193	184	9	4.5	4.5	1
GP4 as 15 aa Peptides	16	54	FTQRSLVVDHVRLLH	182.32	184.44	0	180	184	0	2	2	1
GP4 as 15 aa Peptides	16	55	TQRSLVVDHVRLLHF	188.93	184.44	4.49	188	184	4	2	2	1
GP4 as 15 aa Peptides	16	56	QRSLVVDHVRLLHFM	184.56	184.44	0.12	182	184	0	2	2	1
GP4 as 15 aa Peptides	16	57	RSLVVDHVRLLHFMT	187.37	184.44	2.93	188	184	4	4	0	0
GP4 as 15 aa Peptides	16	58	SLVVDHVRLLHFMTP	187.23	184.44	2.79	188	184	4	2	2	1
GP4 as 15 aa Peptides	16	59	LVVDHVRLLHFMTPE	186	184.44	1.56	182	184	0	0	0	0
GP4 as 15 aa Peptides	16	60	VVDHVRLLHFMTPET	188.71	184.44	4.27	184	184	0	2	2	1
GP4 as 15 aa Peptides	16	61	VDHVRLLHFMTPETM	189.88	184.44	5.44	188	184	4	6.5	2.5	0.384615
GP4 as 15 aa Peptides	16	62	DHVRLLHFMTPETMR	191.44	184.44	7	193	184	9	11	2	0.181818
GP4 as 15 aa Peptides	16	63	HVRLLHFMTPETMRW	190.39	184.44	5.95	197	184	13	10	3	0.3
GP4 as 15 aa Peptides	16	64	VRLLHFMTPETMRWA	192.55	184.44	8.11	191	184	7	8	1	0.125
GP4 as 15 aa Peptides	16	65	RLLHFMTPETMRWAT	193.14	184.44	8.7	193	184	9	6.5	2.5	0.384615
GP4 as 15 aa Peptides	16	66	LLHFMTPETMRWATV	189.77	184.44	5.33	188	184	4	4	0	0
GP4 as 15 aa Peptides	16	67	LHFMTPETMRWATVL	187.63	184.44	3.19	188	184	4	4	0	0
GP4 as 15 aa Peptides	17	2	NYLHSSDLLMLSSCL	187.41	184.44	2.97	188	184	4
GP4 as 15 aa Peptides	17	3	YLHSSDLLMLSSCLF	184.45	184.44	0.01	186	184	2
GP4 as 15 aa Peptides	17	4	LHSSDLLMLSSCLFY	188.64	184.44	4.2	188	184	4
GP4 as 15 aa Peptides	17	5	HSSDLLMLSSCLFYA	184.63	184.44	0.19	184	184	0
GP4 as 15 aa Peptides	17	6	SSDLLMLSSCLFYAS	193.02	184.44	8.58	193	184	9
GP4 as 15 aa Peptides	17	7	SDLLMLSSCLFYASE	183.31	184.44	0	182	184	0
GP4 as 15 aa Peptides	17	8	DLLMLSSCLFYASEM	188.91	184.44	4.47	188	184	4
GP4 as 15 aa Peptides	17	9	LLMLSSCLFYASEMS	189.11	184.44	4.67	191	184	7
GP4 as 15 aa Peptides	17	10	LMLSSCLFYASEMSE	184.67	184.44	0.23	184	184	0
GP4 as 15 aa Peptides	17	11	MLSSCLFYASEMSEK	219.92	184.44	35.48	216	184	32
GP4 as 15 aa Peptides	18	2	HFMTPETMRWATVLA	184	184.44	0	188	184	4	2	2	1
GP4 as 15 aa Peptides	18	3	FMTPETMRWATVLAC	187.11	184.44	2.67	182	184	0	2	2	1
GP4 as 15 aa Peptides	18	4	MTPETMRWATVLACL	190.65	184.44	6.21	188	184	4	3	1	0.333333
GP4 as 15 aa Peptides	18	5	TPETMRWATVLACLF	186.71	184.44	2.27	186	184	2	3	1	0.333333
GP4 as 15 aa Peptides	18	6	PETMRWATVLACLFA	185.63	184.44	1.19	188	184	4	2	2	1
GP4 as 15 aa Peptides	18	7	ETMRWATVLACLFAI	182.35	184.44	0	180	184	0	3.5	3.5	1
GP4 as 15 aa Peptides	18	8	TMRWATVLACLFAIL	185.59	184.44	1.15	191	184	7	10	3	0.3
GP4 as 15 aa Peptides	18	9	MRWATVLACLFAILL	191.78	184.44	7.34	197	184	13	7.5	5.5	0.733333
GP4 as 15 aa Peptides	18	10	RWATVLACLFAILLA	187.18	184.44	2.74	186	184	2	1	1	1
GP4 as 15 aa Peptides	18	11	WATVLACLFAILLAI	182.89	184.44	0	184	184	0	0	0	0
#Date:So Apr 28 2013 18:51:46
#Green channel image file:
#Red channel image file:C:\Users\Volker\Desktop\2013.04.25_Mo\2013.04.25_Mo_441-01_main\2013.04.25_Mo_441-01_main_7-R\700.TIF
#PepSlide Designer file:C:\Users\Volker\Desktop\2013.04.25_Mo\Mo_Pig Sera_15aa_03-2013.psf
