# Supplementary material for: A single amino acid substitution alter antigenicity of Glycosylated protein 4 of HP-PRRSV
Source: Virol J. 2016 Jul 25;13:129. doi: 10.1186/s12985-016-0586-3 (PMC4960902; doi:10.1186/s12985-016-0586-3)
Supplement: Additional file 2: — The peptide based ELLISA results. (XLSX 17 kb) [file 12985_2016_586_MOESM2_ESM.xlsx]

## Sheet: Sheet1
ELISA Test
		I-CH-1A	I-CH-1A	I-CH-1A	I-HUN4	I-HUN4	I-HUN4	C+H	C+H	C+H	P	P	P	N	N	N
		1	2	3	4	5	6	7	8	9	1+	2+	3+	4-	5-	6-
Positive control	VD-203	1.85833	1.72833	1.52567	0.624667	0.668667	0.883	1.00533	0.950667	0.753	0.503	0.533	0.448	0.171	0.09	0.084
HUN4	VD-204	0.936333	0.774667	0.816	0.924667	0.941333	1.57333	0.842333	0.971	0.781	0.469	0.589	0.511	0.189	0.097	0.129
CH-1A	VD-205	1.36933	1.49567	1.084	0.418	0.454333	0.631667	0.875	0.891667	0.797667	0.445	0.487	0.478	0.159	0.13	0.112
Q2010	VD-206	0.78	0.650667	0.802	0.396667	0.287333	0.532	0.325333	0.544667	0.357	0.371	0.435	0.431	0.163	0.094	0.137
VR2332	VD-207	0.919333	0.879333	1.06067	0.682333	0.592667	0.759	0.456333	0.731	0.550667	0.699	0.772	0.631	0.117	0.071	0.087
VR2332-50	VD-208	0.852	0.866667	1.04333	0.638333	0.435667	0.758667	0.433667	0.707333	0.471333	0.381	0.481	0.431	0.135	0.065	0.108
Negative control	VD-209	0.15	0.13	0.112333	0.177	0.130133	0.113333	0.13	0.149867	0.147967	0.1459	0.1546	0.1578	0.168	0.081	0.114		0.118778	0.035078
						I-HUN4	I-HUN4	I-HUN4
Correlation analysis						4	5	6		ELISA Average	scanning results
					VD-203	0.624667	0.668667	0.883		0.725444	2859
					VD-204	0.924667	0.941333	1.57333		1.14644	6401
					VD-209	0.177	0.130133	0.113333		0.140156	29
